# Supplementary material for: Proteomic analysis of human epileptic neocortex predicts vascular and glial changes in epileptic regions
Source: PLoS One. 2018 Apr 10;13(4):e0195639. doi: 10.1371/journal.pone.0195639 (PMC5892923; doi:10.1371/journal.pone.0195639)
Supplement: S1 Table — Notes: Number indicates the number of isoforms (spots) of the identified protein, using bin-averages for fold change values. (‡)—indicate a spot with an ambiguous MS identification (see supplementary material for details and definitions). (†)–indicates a spot where the observed MW does not agree with expected MW, implying a gene product modification. ↑ and ↓ indicate a spot with statistically significant up and down regulation, respectively. t-test p-value <0.05 (a) and < 0.005 (b). Patient FC color: dark green ≤ (-1.5), light green ≤ (-1.25), (-1.25) < white < 1.25, orange ≥ 1.25, red ≥ 1.5. (XLSX) [file pone.0195639.s003.xlsx]

## Sheet: Table S3
Note	UniProtKB accession	Gene name	Description	Patient spike ratio High/Low
				1	2	3	4	5	6
1	P07741	APRT	Adenine phosphoribosyltransferase
4	P69905	HBA	Hemoglobin, alpha
2↑a	P37840	SNCA	Synuclein, alpha (non A4 component of amyloid precursor)
2↑a	P16949	STMN1	Stathmin 1/oncoprotein 18
3	P18206	VCL	Vinculin
4	P04040	CAT	Catalase
2	P30043	BLVRB	Biliverdin reductase B (flavin reductase (NADPH))
1	P68871	HBB	Hemoglobin, beta
1↑a	Q16851	UGP2	UDP-glucose pyrophosphorylase 2
1†↑a	P15924	DSP	Desmoplakin
1	P30044	PRDX5	Peroxiredoxin 5
1	P37802	TAGLN2	Transgelin 2
11↑a	P00915	CA1	Carbonic anhydrase I
1	O00429	DNM1L	Dynamin 1-like
1	Q15257	PPP2R4	Protein phosphatase 2A activator, regulatory subunit 4
1	P11137	MAP2	Microtubule-associated protein 2
2	Q01469	FABP5	Fatty acid binding protein 5 (psoriasis-associated)
1‡	P31946	YWHAB	Tyrosine 3-monooxygenase/tryptophan 5-monooxygenase activation protein, beta polypeptide
1‡	P63104	YWHAZ	Tyrosine 3-monooxygenase/tryptophan 5-monooxygenase activation protein, zeta polypeptide
1‡	P00450	CP	Ceruloplasmin (ferroxidase)
1‡	Q12860	CNTN1	Contactin 1
5	P02675	FGB	Fibrinogen beta chain
5↑a	P32119	PRDX2	Peroxiredoxin 2
4	P22314	UBA1	Ubiquitin-like modifier activating enzyme 1
3↑a	Q92777	SYN2	Synapsin II
3	P25705	ATP5A1	ATP synthase, H+ transporting, mitochondrial F1 complex, alpha subunit 1, cardiac muscle
2	Q9NZR1	TMOD2	Tropomodulin 2 (neuronal)
2	P09493	TPM1	Tropomyosin 1 (alpha)
4	P00918	CA2	Carbonic anhydrase II
1	P45974	USP5	Ubiquitin specific peptidase 5 (isopeptidase T)
1	P04217	A1BG	Alpha-1-B glycoprotein
2‡	Q02252	ALDH6A1	Aldehyde dehydrogenase 6 family, member A1
1	P05090	APOD	Apolipoprotein D
1	P61088	UBE2N	Ubiquitin-conjugating enzyme E2N
1‡	O43301	HSPA12A	Heat shock 70kDa protein 12A
1	P15311	EZR	Ezrin
2	Q01995	TAGLN	Transgelin
16	P14136	GFAP LMW	Glial fibrillary acidic protein
14‡↑b	Q16555	DPYSL2	Dihydropyrimidinase-like 2
2	P02763	ORM1	Orosomucoid 1
2	P02774	GC	Group-specific component (vitamin D binding protein)
2	Q9NQ66	PLCB1	Phospholipase C, beta 1 (phosphoinositide-specific)
2	P07951	TPM2	Tropomyosin 2 (beta)
8	P02679	FGG	Fibrinogen gamma chain
3‡	P01857	IGHG1	Immunoglobulin heavy constant gamma 1 (G1m marker)
4	P01009	SERPINA1	Serpin peptidase inhibitor, clade A (alpha-1 antiproteinase, antitrypsin), member 1
4	P01011	SERPINA3	Serpin peptidase inhibitor, clade A (alpha-1 antiproteinase, antitrypsin), member 3
1	Q9BUT1	BDH2	3-hydroxybutyrate dehydrogenase, type 2
1	P62258	YWHAE	Tyrosine 3-monooxygenase/tryptophan 5-monooxygenase activation protein, epsilon polypeptide
1	P22061	PCMT1	Protein-L-isoaspartate (D-aspartate) O-methyltransferase
6‡	P60709	ACTB	Actin, beta
1	P00441	SOD1	Superoxide dismutase 1, soluble (amyotrophic lateral sclerosis 1 (adult))
50‡	P02768	ALB	Albumin
8	P02787	TF	Transferrin
3	P00738	HP	Haptoglobin
1	Q6UWE0	LRSAM1	Leucine rich repeat and sterile alpha motif containing 1
2	P63027	VAMP2	Vesicle-associated membrane protein 2 (synaptobrevin 2)
2‡	P11142	HSPA8	Heat shock 70kDa protein 8
2‡	P38606	ATP6V1A	ATPase, H+ transporting, lysosomal 70kDa, V1 subunit A
2	O14531	DPYSL4	Dihydropyrimidinase-like 4
1	P63098	PPP3R1	Protein phosphatase 3 (formerly 2B), regulatory subunit B, alpha isoform
2↓a	Q14847	LASP1	LIM and SH3 protein 1
1‡	P09972	ALDOC	Aldolase C, fructose-bisphosphate
1‡	Q96FC7	PHYHIPL	Phytanoyl-CoA 2-hydroxylase interacting protein-like
1	P00505	GOT2	Glutamic-oxaloacetic transaminase 2, mitochondrial (aspartate aminotransferase 2)
1	Q9ULD0	OGDHL	Oxoglutarate dehydrogenase-like
1	P50213	IDH3A	Isocitrate dehydrogenase 3 (NAD+) alpha
1	P50148	GNAQ	Guanine nucleotide binding protein (G protein), q polypeptide
2‡	P26641	EEF1G	Eukaryotic translation elongation factor 1 gamma
2	P12277	CKB	Creatine kinase, brain
1‡	P13611	VCAN	Versican
1‡	P54727	RAD23B	RAD23 homolog B (S. cerevisiae)
2	P02647	APOA1	Apolipoprotein A-I
7	Q05193	DNM1	Dynamin 1
3	P60880	SNAP25	Synaptosomal-associated protein, 25kDa
3‡	P46459	NSF	N-ethylmaleimide-sensitive factor
1‡	P49368	CCT3	Chaperonin containing TCP1, subunit 3 (gamma)
4	Q14194	CRMP1	Collapsin response mediator protein 1
1‡	P21579	SYT1	Synaptotagmin I
1‡	P27797	CALR	Calreticulin
1	P07910	HNRNPC	Heterogeneous nuclear ribonucleoprotein C (C1/C2)
5	Q9BPU6	DPYSL5	Dihydropyrimidinase-like 5
1	P62333	PSMC6	Proteasome (prosome, macropain) 26S subunit, ATPase, 6
1	Q92598	HSPH1	Heat shock 105kDa/110kDa protein 1
1‡	P11216	PYGB	Phosphorylase, glycogen; brain
1‡	P21399	ACO1	Aconitase 1, soluble
1	P00352	ALDH1A1	Aldehyde dehydrogenase 1 family, member A1
1‡	P08133	ANXA6	Annexin A6
1‡	P54652	HSPA2	Heat shock 70kDa protein 2
2	P52306	RAP1GDS1	RAP1, GTP-GDP dissociation stimulator 1
1	P50995	ANXA11	Annexin A11
5	P01023	A2M	Alpha-2-macroglobulin
2	P09417	QDPR	Quinoid dihydropteridine reductase
2‡	P06733	ENO1	Enolase 1, (alpha)
2	P07355	ANXA2	Annexin A2
4‡	P14618	PKM2	Pyruvate kinase, muscle
1	P40121	CAPG	Capping protein (actin filament), gelsolin-like
1	O60641	SNAP91	Synaptosomal-associated protein, 91kDa homolog (mouse)
1	Q00535	CDK5	Cyclin-dependent kinase 5
1‡	P30038	ALDH4A1	Aldehyde dehydrogenase 4 family, member A1
2	Q08209	PPP3CA	Protein phosphatase 3 (formerly 2B), catalytic subunit, alpha isoform
1	P14625	HSP90B1	Heat shock protein 90kDa beta (Grp94), member 1
1‡	P48147	PRER	Prolyl endopeptidase
1	P26232	CTNNA2	Catenin (cadherin-associated protein), alpha 2
1	P28161	GSTM2	Glutathione S-transferase M2 (muscle)
6‡	P61204	ARF3	ADP-ribosylation factor 3
2	P61158	ACTR3	ARP3 actin-related protein 3 homolog (yeast)
2	O75891	ALDH1L1	Aldehyde dehydrogenase 1 family, member L1
2	O60282	KIF5C	Kinesin family member 5C
2‡	P61764	STXBP1	Syntaxin binding protein 1
1	P50453	SERPINB9	Serpin peptidase inhibitor, clade B (ovalbumin), member 9
1	Q16352	INA	Internexin neuronal intermediate filament protein, alpha
1	P04083	ANXA1	Annexin A1
1	P08758	ANXA5	Annexin A5
2	P23528	CFL1	Cofilin 1 (non-muscle)
2↓a	P04406	GAPDH	Glyceraldehyde-3-phosphate dehydrogenase
1	Q9P1U1	ACTR3B	ARP3 actin-related protein 3 homolog B (yeast)
3	P07196	NEFL	Neurofilament, light polypeptide 68kDa
4	P31150	GDI1	GDP dissociation inhibitor 1
1	Q9UPY8	MAPRE3	Microtubule-associated protein, RP/EB family, member 3
1	Q9H115	NAPB	N-ethylmaleimide-sensitive factor attachment protein, beta
1	Q00610	CLTC	Clathrin, heavy chain (Hc)
1	P48643	CCT5	Chaperonin containing TCP1, subunit 5 (epsilon)
2↓a	P05091	ALDH2	Aldehyde dehydrogenase 2 family (mitochondrial)
1	P07197	NEFM	Neurofilament, medium polypeptide
1	Q8IXJ6	SIRT2	Sirtuin 2
1‡↓a	O14979	HNRPDL	Heterogeneous nuclear ribonucleoprotein D-like
1‡↓a	Q92561	PHYHIP	Phytanoyl-CoA 2-hydroxylase interacting protein
1	P17600	SYN1	Synapsin I
1‡	P34949	MPI	Mannose phosphate isomerase
1‡	Q9Y570	PPME1	Protein phosphatase methylesterase 1
2	O94811	TPPP	Tubulin polymerization promoting protein
1	Q9UNZ2	NSFL1C	NSFL1 (p97) cofactor (p47)
2	Q14894	CRYM	Crystallin, mu
4↓a	P09471	GNAO1	Guanine nucleotide binding protein (G protein), alpha activating activity polypeptide O
1	P68363	TUBA1B	Tubulin, alpha 1b
1	P21796	VDAC1	Voltage-dependent anion channel 1
11‡	Q71U36	TUBA1A	Tubulin, alpha 1a
2	P19367	HK1	Hexokinase 1
3↓b	P02511	CRYAB	Crystallin, alpha B
1	P54920	NAPA	N-ethylmaleimide-sensitive factor attachment protein, alpha
1‡	Q9BQE3	TUBA1C	Tubulin, alpha 1c
1‡↓a	O95741	CPNE6	Copine VI (neuronal)
1‡↓a	P61978	HNRNPK	Heterogeneous nuclear ribonucleoprotein K
1	P45880	VDAC2	Voltage-dependent anion channel 2
15↓ab	P14136	GFAP 50kDa	Glial fibrillary acidic protein
