# Supplementary material for: Proteomic analysis of human epileptic neocortex predicts vascular and glial changes in epileptic regions
Source: PLoS One. 2018 Apr 10;13(4):e0195639. doi: 10.1371/journal.pone.0195639 (PMC5892923; doi:10.1371/journal.pone.0195639)
Supplement: S2 Table — SOIs ordered by their dendrogram position. Include the protein assignment and the spot expression ratios (H/L) for each patient. Four levels of identification are used and each one coded by a label: i) '$': identification by MS of a single protein with multiple peptides or the spot has been identified by Western blot. ii) '*': identification of the spot inferred from MS and/or 2D-PAGE information indicate only one potential protein. iii) '/': identification of the spot inferred from MS and/or 2D-PAGE information indicate more than one potential protein. iv) the protein in the spot cannot be identified or predicted by our techniques. (XLSX) [file pone.0195639.s004.xlsx]

## Sheet: Table S2
Cluster #	ID level	Gene name	Accesion #	MS file	2D map	spot #	t-test				Expression ration High/Low spike
							p-val / FC	order	maporder	genenum	ep122	ep132	ep150	ep158	ep159	ep165	order
1	$	GFAP	P14136	QTOF_152	P1	62	0.001/1.7	274	1	p1.2670	0.74415	0.618524	0.448602	0.666728	0.658763	0.443525	1		0.596716		1.67584
	$	GNAO1	P09471	QTOF_130	P2	30	0.016/1.4	359	2	p2.2775	0.671574	0.534305	0.571854	0.92728	0.785285	0.935125	2		0.737571		1.3558
	*	TUBA1A	Q71U36		P1	55		238	3	p1.7846	0.547404	0.526108	0.518308	1.12087	0.991224	0.880645	3		0.764093		1.30874
	*	TUBA1A	Q71U36	QTOF_138	P1	56	0.05/1.3	239	4	p1.7277	0.604355	0.726158	0.492633	0.987174	1.00336	0.855521	4		0.7782		1.28502
2	$	GFAP	P14136	QTOF_106	P1	63	0.004/1.7	246	5	p1.2670	0.696509	0.769008	0.339748	0.568	0.6899	0.551226	5		0.602398		1.66003
	$	GFAP	P14136	QTOF_154	P1	64		253	6	p1.2670	0.667619	0.986466	0.307025	0.729632	0.871674	0.76207	6		0.720748		1.38745
	$	CRYAB	P02511	QTOF_122	P2	42	0.0381.5	356	7	p2.1410	0.930086	0.493028	0.34274	0.855088	0.736401	0.755225	7		0.685428		1.45894
	$	CRYAB	P02511	XCT_078	P2	43	0.035/1.4	362	8	p2.1410	0.890858	0.560946	0.337511	0.863385	0.716551	0.807955	8		0.696201		1.43637
	$	NEFL	P07196	QTOF_107	P1	17		266	9	p1.4747	0.30213	0.808523	0.34437	2.51511	0.60479	1.3113	9		0.981037		1.01933
	X	no ID			P2	41		368	10	p2.0	0.44324	1.01872	0.411457	1.03007	0.853288	0.754858	10		0.751939		1.3299
3	$	GSTM2	P28161	QTOF_012	CytB	212		4	11	cyt.2946	1.04945	1.27985	0.643672	1.02325	0.782213	0.881657	11		0.943349		1.06005
	$	ENO1	P06733	QTOF_006	CytA	162		71	12	cyt.2023	2.23608	1.17068	0.466924	1.38266	1.05986	0.492095	12		1.13472		0.881278
	*	TF	P02787		CytB	70		9	13	cyt.7018	0.963855	0.962115	0.425414	2.34918	0.603856	0.721942	13		1.00439		0.995625
	$	TF	P02787	QTOF_049	CytB	69		22	14	cyt.7018	1.0947	1.0477	0.335401	2.08826	0.683298	0.803335	14		1.00878		0.991294
	$	NSFL1C	Q9UNZ2	XCT_056	CytB	167		122	15	cyt.55968	0.910319	1.23569	0.741231	1.0318	0.577098	0.740393	15		0.872755		1.1458
	*	QDPR	P09417	QTOF_011	CytB	208		51	16	cyt.5860	1.00691	0.760108	0.400011	1.30154	0.812297	0.97716	16		0.876337		1.14111
	*	TF	P02787		CytB	68		82	17	cyt.7018	1.47716	1.0566	0.461928	1.37391	0.680169	0.90218	17		0.991991		1.00807
4	$	TPPP	O94811	QTOF_074	P1	103		323	18	p1.11076	0.59069	1.06614	0.38184	1.07586	0.673703	0.802681	18		0.765151		1.30693
	$	NEFM	P07197	QTOF_001	P1	1		325	19	p1.4741/781/4684	0.428095	0.964718	0.493343	1.4896	0.685766	1.15373	19		0.869209		1.15047
	$	NEFL	P07196	QTOF_113	P2	3		382	20	p2.4747	0.494175	0.690509	0.375763	1.59287	0.766296	1.21354	20		0.855525		1.16887
	*	CRYAB	P02511		P1	108	0.04/1.3	297	21	p1.1410	0.772837	0.750022	0.417196	1.11334	0.77235	0.684083	21		0.751638		1.33043
	*	QDPR	P09417	QTOF_125	P2	37		389	22	p2.5860	0.749164	1.69806	0.63418	1.01793	0.859012	1.07617	22		1.00575		0.994281
	$	HK1	P19367	XCT_026	CytB	36		195	23	cyt.3098	0.574307	0.60217	0.478838	1.09887	1.10658	0.815017	23		0.779298		1.28321
	X	no ID			P1	28		322	24	p1.0	1.86076	0.776302	0.590642	1.51706	0.897407	0.747683	24		1.06498		0.938988
	*	ALDH2	P05091	QTOF_096	P1	57		349	25	p1.217/1743/23176/55748/8991	0.746225	0.789927	0.587076	1.28877	0.916908	0.887887	25		0.869465		1.15013
	*	SIRT2	Q8IXJ6	QTOF_080	P1	83		335	26	p1.22933/3419/10681	0.455183	0.744778	0.807552	1.23624	0.772382	1.0334	26		0.841589		1.18823
	*	INA	Q16352	QTOF_092	P1	39		343	27	p1.9118	0.47529	0.844129	0.481475	1.65608	0.725767	1.21748	27		0.900036		1.11107
5	/	PRER / DPYSL2	P48147 / Q16555	QTOF_054	CytB	55		171	28	cyt.5550	0.982657	0.782885	0.480322	1.35914	0.987577	0.87509	28		0.911279		1.09736
	*	TUBA1A	Q71U36		P2	17		381	29	p2.10381/84790	0.73117	0.543388	0.562285	1.1058	0.918197	0.978293	29		0.806522		1.23989
	$	CRYM	Q14894	QTOF_025	CytA	185		115	30	cyt.1428	0.725226	1.46168	0.615467	0.797344	0.97491	0.525297	30		0.849987		1.17649
	$	GAPDH	P04406	QTOF_023	CytA	190		169	31	cyt.2597	0.714402	1.03916	0.898908	1.20016	1.38805	0.494188	31		0.955813		1.04623
	*	ANXA6 / HSPA2	P08133 / P54652	QTOF_056	CytB	72		214	32	cyt.309/3306	0.809347	0.76755	0.771559	1.27092	0.980529	0.820032	32		0.903323		1.10702
	X	no ID			CytB	223		230	33	cyt.0	0.789413	0.942362	0.708652	1.29029	0.878124	0.757453	33		0.894383		1.11809
	/	CALR / SYT1	P27797 / P21579	QTOF_060	CytA	109		223	34	cyt.811	0.79765	1.01568	0.691382	1.02065	1.53554	0.889366	34		0.991711		1.00836
	/	PYGB / ACO1	P11216 / P21399	QTOF_031	CytA	41		227	35	cyt.5834/48	0.99352	0.780162	0.789474	1.02907	1.28581	0.915706	35		0.965623		1.0356
	$	HSP90B1	P14625	XCT_041	CytB	25		231	36	cyt.7184	0.696182	0.872735	0.614041	1.09659	1.39078	0.958455	36		0.938129		1.06595
	/	RAD23B / VCAN	P54727 / P13611	QTOF_059	CytA	114		234	37	cyt.5887	1.30548	1.35769	0.764424	1.13008	1.41121	0.785708	37		1.12577		0.888284
	$	ALDH2	P05091	QTOF_045	CytB	139	0.024/1.3	150	38	cyt.217	0.787497	0.63228	0.673936	1.07575	0.712441	0.901642	38		0.797258		1.2543
	/	MPI / PPME1	P34949 / Q9Y570	QTOF_052	CytA	175		192	39	cyt.4351/51400	0.776784	1.00159	0.592029	1.11694	0.732206	0.811906	39		0.838576		1.1925
	*	PPP3R1	P63098	QTOF_010	CytA	232		233	40	cyt.5534	0.803969	0.979507	0.737796	1.26728	1.29306	0.847771	40		0.988231		1.01191
	*	HSPH1	Q92598	QTOF_035	CytA	3		211	41	cyt.10808/7317/5707	0.950476	0.966016	0.696577	1.1654	0.741529	1.2881	41		0.968016		1.03304
	*	ALDH1A1	P00352	QTOF_021	CytA	140		220	42	cyt.216	0.790296	1.01381	0.780777	1.3087	0.901273	1.12144	42		0.98605		1.01415
	$	SNCA	P37840	XCT_044	CytB	226		181	43	cyt.6622	1.04806	1.13815	1.52809	1.66787	0.959145	2.31496	43		1.44271		0.693139
	*	SNCA	P37840		CytB	225	0.044/1.4	188	44	cyt.6622	1.05944	1.15108	1.37667	1.55292	1.03664	2.14503	44		1.38696		0.721
	/	ALDOC / PHYHIPL	P09972 / Q96FC7	QTOF_017	CytB	182		191	45	cyt.230/84457	0.388843	1.23397	1.37214	1.5487	0.871985	1.00641	45		1.07034		0.934282
	$	HNRNPC	P07910	QTOF_088	P1	87		348	46	p1.3183	0.760429	1.74113	1.55395	0.814774	0.598089	0.705056	46		1.0289		0.971908
	$	STMN1	P16949	XCT_013	CytB	227	0.03/1.3	215	47	cyt.3925	1.53718	1.61415	1.35134	1.04422	1.00126	1.16076	47		1.28482		0.778321
	$	VAMP2	P63027	XCT_045	CytA	230		222	48	cyt.6844	0.647792	1.18314	1.2846	1.07272	0.851147	1.60878	48		1.10803		0.902502
	$	GOT2	P00505	QTOF_014	CytA	188		226	49	cyt.2806	0.624248	1.11863	1.50882	1.26461	1.19119	1.06343	49		1.12849		0.886141
6	*	PLCB1	Q9NQ66		CytA	5		42	50	cyt.23236	1.19627	0.992456	1.91548	1.23415	1.8129	0.561435	50		1.28545		0.777939
	$	PLCB1	Q9NQ66	QTOF_037	CytA	4		79	51	cyt.23236	0.961519	1.01771	1.75948	1.06866	1.86252	0.690165	51		1.22668		0.81521
	X	no ID			CytA	205		92	52	cyt.0	0.738875	2.74566	0.549971	1.28588	1.01996	1.26535	52		1.26762		0.788883
	*	NAPA	P54920	XCT_040	CytB	194		96	53	cyt.63908/348	0.593143	0.892107	0.666264	1.2646	0.642771	0.767487	53		0.804396		1.24317
	*	PKM2	P14618	QTOF_024	CytA	142		125	54	cyt.5315/2193/7360	0.591362	0.771549	1.41964	1.2021	0.895911	1.035	54		0.985927		1.01427
	*	HK1	P19367		CytB	35		136	55	cyt.3098	0.779505	0.530736	0.583571	1.31857	1.03062	0.747991	55		0.831834		1.20216
	*	PKM2	P14618	XCT_051	CytA	143		186	56	cyt.5315/10574	0.709457	0.659721	0.790326	1.21979	0.879345	0.768032	56		0.837778		1.19363
	*	NAPB	Q9H115	XCT_068	CytB	195		20	57	cyt.63908	0.568131	0.793328	0.394471	1.42929	1.11399	0.991027	57		0.881707		1.13416
	*	DNM1	Q05193	XCT_052	CytB	37		33	58	cyt.1759	0.712094	0.70546	0.755671	1.25446	1.12941	1.03534	58		0.932073		1.07288
	*	DNM1	Q05193	QTOF_030	CytB	38		121	59	cyt.1759	0.79854	0.711369	0.794757	1.28862	1.16335	1.06999	59		0.971104		1.02976
7	*	IGHG1	P01857		CytB	149		87	60	cyt.652102	1.36633	0.77954	2.96308	0.475364	1.10228	1.38992	60		1.34609		0.742894
	*	IGHG1	P01857	XCT_031	CytB	148		91	61	cyt.652102	1.11264	0.855004	4.0997	0.513962	0.991142	1.70751	61		1.54666		0.646555
	$	ACTR3	P61158	XCT_061	CytA	157		13	62	cyt.10096	1.20439	0.555569	1.3753	0.776831	0.528833	1.52196	62		0.993813		1.00623
	$	ACTR3B	Q9P1U1	XCT_034	CytA	159		54	63	cyt.57180	0.920264	0.722971	0.657532	0.964801	0.550904	1.49037	63		0.884473		1.13062
	$	ACTR3	P61158	QTOF_050	CytA	156		190	64	cyt.10096	1.34222	0.548746	1.13789	0.632314	0.388077	1.84317	64		0.98207		1.01826
	*	ANXA11	P50995	XCT_049	CytA	141		179	65	cyt.311	0.86268	0.560007	1.77206	0.835023	0.714856	1.14133	65		0.980993		1.01938
	X	No ID			CytA	158		197	66	cyt.223	1.15588	0.762335	1.28501	0.793076	0.667259	1.15779	66		0.970225		1.03069
8	$	DPYSL2	Q16555	QTOF_104	P1	26		306	67	p1.1808/259217	0.714791	0.776984	0.643533	1.40933	0.945068	1.2302	67		0.953319		1.04897
	/	EEF1G / ENO1	P26641 / P06733	QTOF_020	CytA	161		75	68	cyt.2023	0.870854	0.347088	0.26464	1.38546	0.968861	1.40897	68		0.874312		1.14376
	$	GNAO1	P09471	QTOF_053	CytA	187		103	69	cyt.2775	0.641995	0.829188	0.360828	1.43456	0.770825	1.247	69		0.880733		1.13542
	*	CCT5	P48643	QTOF_058	CytB	120		194	70	cyt.22948/5530	0.76446	0.730515	0.442571	1.17787	1.03053	1.18666	70		0.888767		1.12515
	*	PSMC6	P62333	QTOF_015	CytA	163		163	71	cyt.1159/5706/3418	0.7862	0.748194	0.72715	1.32305	0.9981	1.28148	71		0.977363		1.02316
	*	KIF5C	O60282	QTOF_038	CytB	28		166	72	cyt.55832/3800	0.851235	0.767733	0.463912	1.47834	0.937465	1.05719	72		0.925979		1.07994
	$	MAPRE3	Q9UPY8	XCT_038	CytA	196		116	73	cyt.22924	0.450273	0.538001	0.702879	1.47054	1.0586	1.19663	73		0.902821		1.10764
	$	CDK5	Q00535	XCT_065	CytA	204		142	74	cyt.1020	0.671802	0.657501	0.793314	1.36073	0.996825	1.37193	74		0.97535		1.02527
	$	CLTC	Q00610	QTOF_032	CytA	14		64	75	cyt.1213	0.688391	0.528115	0.275021	1.41832	0.904162	1.07773	75		0.815291		1.22656
	$	SNAP91	O60641	XCT_017	CytA	1		132	76	cyt.9892	0.74656	0.587936	0.454185	1.51132	0.981872	1.29323	76		0.929184		1.07621
	$	GNAO1	P09471	XCT_055	CytA	186		69	77	cyt.2775	0.721211	0.696829	0.328354	1.19202	1.02316	0.854985	77		0.802759		1.2457
	*	DPYSL5 / CRMP1	Q9BPU6 / Q14194		CytB	107		189	78	cyt.56896/1400/10570	0.812807	0.759686	0.614698	1.39163	0.940733	1.02567	78		0.924203		1.08201
9	$	DPYSL4	O14531	QTOF_149	CytA	130		73	79	cyt.10570/847	0.806092	0.898601	2.06049	1.32089	1.10363	1.26874	79		1.24307		0.804457
	*	DNM1	Q05193	QTOF_033	CytA	40		40	80	cyt.1759	0.839195	0.655164	0.70422	1.47712	1.28925	1.28521	80		1.04169		0.959975
	*	DNM1	Q05193	QTOF_034	CytA	39		47	81	cyt.1759	0.80591	0.63713	0.737118	1.40763	1.27045	1.12286	81		0.99685		1.00316
	*	DPYSL5 / CRMP1	Q9BPU6 / Q14194	QTOF_063	CytB	108		83	82	cyt.56896/1400/10570	0.619611	0.565723	0.742053	1.23313	1.04563	0.84636	82		0.842085		1.18753
	$	TPPP	O94811	XCT_064	CytB	211		160	83	cyt.11076	0.661511	1.06705	0.83747	1.52246	0.508191	0.763782	83		0.893411		1.11931
	$	DPYSL5	Q9BPU6	XCT_070	CytB	128		25	84	cyt.56896	0.621909	0.719136	1.47996	1.35467	0.99691	1.13702	84		1.0516		0.950932
	$	DPYSL4	O14531	QTOF_062	CytB	127		112	85	cyt.10570	0.65867	0.72937	1.17823	1.26951	1.00162	1.04905	85		0.981076		1.01929
	*	CRMP1	Q14194	QTOF_051	CytA	129		117	86	cyt.1400	0.740255	0.932819	1.3442	1.27868	0.900441	1.12443	86		1.05347		0.949243
	$	DNM1L	O00429	XCT_029	CytB	59		70	87	cyt.10059	1.36312	0.763786	1.1892	1.6459	0.925627	1.77774	87		1.27756		0.78274
	X	no ID			CytA	131		168	88	cyt.0	0.694576	0.780835	1.02988	1.39375	1.0583	1.3827	88		1.05667		0.946366
10	$	GFAP	P14136		CytB	152	0.002/1.5	53	89	cyt.2670	0.799548	0.781428	0.630915	0.508001	0.766502	0.605622	89		0.682003		1.46627
	$	GFAP	P14136	XCT_014	CytB	154		3	90	cyt.2670	0.200883	0.791864	0.835491	0.516824	1.17192	0.36918	90		0.647693		1.54394
	$	GFAP	P14136	XCT_080	CytB	153	0.027/1.4	6	91	cyt.2670	0.559109	0.998445	0.746978	0.486299	0.977151	0.513961	91		0.713657		1.40123
11	/	HNRNPK / CPNE6	P61978 / O95741	QTOF_135	P1	40	0.047/1.4	280	92	p1.3190/9362	0.738844	0.667229	0.482518	1.21161	0.474363	0.842039	92		0.736101		1.35851
	*	TUBA1A	Q71U36		P2	21		351	93	p2.7846	0.677164	0.160066	0.47991	1.18572	0.960266	0.921	93		0.730688		1.36857
	/	TUBA1A / TUBA1C	Q71U36 / Q9BQE3	QTOF_124	P2	20		350	94	p2.7846	0.663463	0.114112	0.472915	1.2234	0.944648	0.911375	94		0.721652		1.38571
	*	TUBA1A	Q71U36		P2	19		353	95	p2.7846	0.657589	0.165714	0.466744	1.26457	0.943615	0.894378	95		0.732102		1.36593
	*	TUBA1A	Q71U36		P2	22		352	96	p2.7846	0.702547	0.288446	0.486633	1.14851	0.941344	0.936364	96		0.750641		1.3322
	*	TUBA1A	Q71U36		P1	54		248	97	p1.7846	0.487676	0.481084	0.537978	1.25279	0.93841	0.931684	97		0.771604		1.296
	*	TUBA1A	Q71U36		P1	53		263	98	p1.7846	0.438679	0.515645	0.577777	1.33735	0.932574	0.942275	98		0.790717		1.26468
	*	TUBA1A	Q71U36	QTOF_128	P1	52		277	99	p1.7846	0.445302	0.548993	0.612616	1.33873	0.906964	0.956131	99		0.801456		1.24773
	*	VDAC2	P45880	QTOF_117	P2	32		354	100	p2.7417	0.71599	0.738651	0.485514	1.13302	1.02102	0.563824	100		0.776336		1.2881
	$	SYN2	Q92777	QTOF_110	P2	16	0.034/1.7	378	101	p2.6854	1.47912	3.00606	2.22956	1.14986	1.08961	1.22269	101		1.69615		0.589571
12	$	ANXA2	P07355	QTOF_022	CytB	192		113	102	cyt.302	0.796743	0.908843	1.26585	0.435211	3.0261	0.317036	102		1.12496		0.888917
	*	ANXA2	P07355		CytB	191		118	103	cyt.302	0.779973	1.34997	1.2714	0.464858	2.92214	0.502324	103		1.21511		0.82297
	$	GFAP	P14136	XCT_035	CytA	170		149	104	cyt.2670	0.800981	0.583885	0.911603	0.511018	2.83494	0.723593	104		1.061		0.942505
	$	GFAP	P14136		CytA	169		152	105	cyt.2670	1.30314	0.67223	1.37361	0.540296	1.82315	0.835835	105		1.09138		0.916274
13	*	GFAP	P14136		P1	61	0.001/1.8	292	106	p1.2670	0.726901	0.513975	0.347825	0.610272	0.593908	0.554145	106		0.557837		1.79264
	*	GFAP	P14136		P1	58	0.014/1.5	285	107	p1.2670	1.13936	0.585543	0.438755	0.576102	0.644467	0.651135	107		0.672561		1.48685
	*	GFAP	P14136		P1	60	0.001/1.6	286	108	p1.2670	0.935673	0.545615	0.517621	0.569011	0.590194	0.555968	108		0.619014		1.61547
	*	GFAP	P14136	XCT_077	P2	23	0.004/1.4	385	109	p2.2670	0.594071	0.669067	0.613811	0.657216	0.999151	0.650612	109		0.697321		1.43406
	*	GFAP	P14136		P2	24	0.038/1.4	386	110	p2.2670	0.602221	0.581035	0.439219	0.945027	1.05576	0.738811	110		0.727013		1.37549
	*	VDAC1	P21796	QTOF_116	P2	31		390	111	p2.7416	0.753326	0.755506	0.510084	0.954291	1.11397	0.774759	111		0.810323		1.23408
	*	LASP1	Q14847	QTOF_140	P1	91	0.026/1.3	342	112	p1.3927/2597	0.496591	0.83126	0.573432	0.91321	0.865408	0.865047	112		0.757491		1.32015
	$	GNAO1	P09471	QTOF_129	P2	29	0.043/1.3	374	113	p2.2775	0.866005	0.564618	0.584225	1.03454	0.961912	0.735464	113		0.791127		1.26402
	/	NSF / STXBP	P46459 / P61764	QTOF_109	P2	4		388	114	p2.4905	1.09951	0.710492	0.747208	1.07137	0.934932	0.741908	114		0.884238		1.13092
	*	GFAP	P14136		P1	59	0.011/1.5	321	115	p1.2670	1.0225	0.601054	0.404515	0.615663	0.699985	0.653451	115		0.666195		1.50106
	$	GFAP	P14136	QTOF_047	CytB	150	0.001/1.3	204	116	cyt.2670	0.901371	0.76972	0.618214	0.679802	0.745409	0.765585	116		0.746684		1.33926
	$	GFAP	P14136		CytB	151	0.009/1.3	207	117	cyt.2670	0.783328	0.693563	0.588179	0.829001	0.772028	0.968674	117		0.772462		1.29456
	$	GFAP	P14136	QTOF_043	CytA	173		225	118	cyt.2670/60	0.756012	1.20106	1.1048	0.799953	1.31478	0.637309	118		0.968985		1.03201
	X	no ID			CytA	160		128	119	cyt.0	0.643785	0.815835	0.388043	0.737581	1.05676	0.88287	119		0.754145		1.32601
	$	KIF5C	O60282	XCT_071	CytB	29		193	120	cyt.55236	0.695082	0.831986	0.764321	0.866412	1.07117	0.762649	120		0.831936		1.20202
	X	no ID			P1	112		320	121	p1.0	0.811325	0.736182	1.06726	1.01755	0.72962	0.458543	121		0.803412		1.24469
	$	SYN1	P17600	QTOF_091	P1	29		317	122	p1.6853	0.683806	0.883833	0.630837	1.12655	0.766725	1.07013	122		0.860313		1.16237
	*	TUBA1A / TUBA1B	Q71U36 / P68363	XCT_074	P2	18		365	123	p2.7846	0.671635	0.331984	0.5041	1.24483	0.91881	0.91131	123		0.763778		1.30928
	$	GFAP	P14136	QTOF_150	CytA	168		219	124	cyt.2670	1.69333	0.99383	1.02973	0.718526	1.31322	1.04895	124		1.13293
	$	RAP1GDS1	P52306	QTOF_005	CytB	119		161	125	cyt.5910	0.924592	0.793605	0.68943	1.26393	0.543282	0.681394	125		0.816038
	X	no ID			CytA	197	0.025/1.3	201	126	cyt.0	0.904708	0.721582	0.548733	0.784406	1.03465	0.626991	126		0.770178		1.2987
14	*	SERPINA3	P01011		CytB	113		56	127	cyt.12	2.23223	1.25693	1.67714	0.501004	0.673352	1.17097	127		1.25194
	*	SERPINA3	P01011		CytB	112		81	128	cyt.12	2.17833	1.32071	3.53329	0.467969	0.737345	1.20858	128		1.57437
	$	SERPINA3	P01011	XCT_037	CytB	111		102	129	cyt.12	2.27239	1.49546	4.05656	0.464821	0.722912	1.26409	129		1.71271
	*	SERPINA3	P01011		CytB	110		114	130	cyt.12	2.04555	1.23152	3.51875	0.4067	0.69769	1.23158	130		1.52197
	X	no ID			P1	16		314	131	p1.0	0.468627	0.768911	1.04422	0.338464	1.16538	1.40326	131		0.86481
	X	no ID			P1	15		318	132	p1.0	0.732301	0.769221	1.77424	0.443673	1.18523	1.45055	132		1.0592
	$	CAPG	P40121	QTOF_019	CytB	180		46	133	cyt.822	0.890667	1.08494	0.868203	0.421884	0.279861	2.74681	133		1.04873
	$	SERPINB9	P50453	XCT_067	CytB	179		170	134	cyt.5272	0.797494	1.21412	0.839164	0.470221	0.450791	3.46433	134		1.20602
15	*	HP	P00738		CytB	178		14	135	cyt.3240	2.31794	1.11905	2.17627	0.412635	0.817858	1.21761	135		1.34356
	*	HP	P00738	XCT_066	CytB	177		45	136	cyt.3240	2.45522	1.11391	2.82832	0.420368	0.721209	1.16029	136		1.44989
	*	HP	P00738	QTOF_046	CytB	176		144	137	cyt.6456/3240	1.99199	1.07517	3.2389	0.463141	0.755995	1.12387	137		1.44151
	*	GNAQ	P50148	QTOF_083	P1	81		278	138	p1.2776	3.84528	1.04204	1.55038	0.50688	0.728802	1.12053	138		1.46565
	$	CFL1	P23528	QTOF_121	P2	46		364	139	p2.1072	3.20871	0.662307	0.919699	0.509288	0.283831	1.66816	139		1.20867
	*	ARF3	P61204	XCT_072	P2	45		370	140	p2.375/377/4830	2.35592	0.811783	0.649244	0.404609	0.435232	1.29517	140		0.991993
	*	ARF3	P61204	QTOF_072	P1	110		272	141	p1.375/377/1072	3.42948	1.15084	0.814906	0.418283	0.623473	0.826026	141		1.2105
	*	ARF3	P61204	XCT_032	CytA	228		5	142	cyt.375	2.91999	1.10132	1.75808	0.424665	0.507306	1.12835	142		1.30662
	$	ARF3	P61204	QTOF_016	CytA	229		18	143	cyt.377	2.23112	1.27432	1.34168	0.433655	0.567406	1.16455	143		1.16879
16	*	DPYSL5	Q9BPU6		CytA	103		8	144	cyt.56896	2.31557	1.13393	1.77075	0.553875	0.914118	0.944606	144		1.27214
	$	PRDX2	P32119	XCT_047	CytA	219		2	145	cyt.7001	0.885331	1.81076	0.928316	0.813584	1.29353	1.68768	145		1.23653
	$	GFAP	P14136		CytB	155		11	146	cyt.2670	0.298737	1.47813	0.894044	0.596259	1.23195	0.637033	146		0.856026
17	*	GFAP	P14136		P1	69		252	147	p1.2670/60/1152	1.56007	1.63298	1.27588	2.02371	0.834504	0.323548	147		1.27511
	*	GFAP	P14136		P1	68		293	148	p1.2670/60/1152	2.1246	1.29768	2.76642	0.468537	1.08993	0.5649	148		1.38534
	*	ACTB or ACTG1	P60709 or P63261		P1	74		276	149	p1.60	1.4846	1.27577	1.9474	0.631618	1.39595	0.595855	149		1.22187
	*	GFAP	P14136	QTOF_095	P1	72		282	150	p1.2670/60/1152	2.24436	1.56315	1.80845	0.473983	1.3794	0.345764	150		1.30252
	*	ACTB or ACTG1	P60709 or P63261	QTOF_134	P1	75		284	151	p1.60	2.03424	1.33048	1.55886	0.450078	3.24654	0.53371	151		1.52565
	*	ACTB or ACTG1	P60709 or P63261		P1	76		271	152	p1.60	1.39201	1.35714	1.7229	0.612231	1.85091	0.486408	152		1.23693
	*	GFAP	P14136		P1	73		275	153	p1.60	1.94571	1.52475	1.33532	0.482899	1.27717	0.499304	153		1.17753
	*	ACTB or ACTG1	P60709 or P63261	QTOF_094	P1	80		316	154	p1.1152/70/60	1.25713	1.41997	1.93256	0.683282	2.72733	0.681227	154		1.45025
	*	ACTB or ACTG1	P60709 or P63261	QTOF_133	P1	79		341	155	p1.60	1.25776	1.22243	1.43683	0.775629	1.44792	0.784117	155		1.15412
	$	IDH3A	P50213	QTOF_081	P1	82		319	156	p1.3419	1.55847	0.786091	2.26457	0.414904	0.999422	0.864231	156		1.14795
	$	DNM1	Q05193	QTOF_102	P1	14		344	157	p1.1759	1.28593	1.18009	1.43457	0.850547	0.780649	0.971672	157		1.08391
	*	ACTB or ACTG1	P60709 or P63261		P1	77		290	158	p1.60	1.23597	1.09521	1.72687	0.627415	1.7482	0.694102	158		1.18796
	X	no ID			P1	92		291	159	p1.0	1.49017	0.684082	0.870746	0.394419	1.50263	0.884243	159		0.971048
18	$	STMN1	P16949	QTOF_139	P1	109		336	160	p1.3925	1.34447	1.68073	1.07199	1.30079	1.07836	1.50658	160		1.33049
	$	PRDX2	P32119	QTOF_070	P1	107		309	161	p1.7001	1.01415	1.25828	1.05759	1.00437	1.4488	1.53472	161		1.21965
	*	GDI1	P31150	QTOF_114	P2	13		357	162	p2.2664	0.547985	0.213088	0.433334	1.23919	0.980348	1.3062	162		0.78669
	*	STXBP1	P61764	QTOF_065	CytA	102		137	163	cyt.6812/1808	0.60904	1.05773	1.35795	1.01643	1.12155	0.798364	163		0.99351
	*	HNRPDL / PHYHIP	O14979 / Q92561	QTOF_078	P1	90	0.015/1.3	304	164	p1.9987/9796/3189	0.755899	0.726538	0.769915	1.03233	0.690656	0.865699	164		0.80684		1.23457
	$	CRYM	Q14894	QTOF_087	P1	88		327	165	p1.1428	0.726595	0.59733	0.770731	1.09515	1.07049	1.23162	165		0.91532
	$	CFL1	P23528	QTOF_123	P2	47		391	166	p2.1072	0.778894	0.616499	0.506665	1.05841	0.946104	1.03871	166		0.824213
	*	GDI1	P31150	QTOF_093	P1	38		328	167	p1.3329/2664/9118/6857	0.771871	1.61479	0.615884	0.930557	0.904243	1.24883	167		1.01436
	/	PKM2 / ALDH4A1	P14618 / P30038	QTOF_111	P2	15		397	168	p2.5315/8659	0.788334	0.780494	0.728971	1.01106	1.0774	1.27046	168		0.942787
	*	PPP3CA	Q08209		CytB	121		229	169	cyt.5530	0.945141	0.755422	0.565404	1.25295	0.772682	1.15059	169		0.907032
	*	RAP1GDS1	P52306	QTOF_061	CytA	136		235	170	cyt.5910/22902/10486	1.01112	1.19137	0.705505	1.17324	1.65651	1.27561	170		1.16889
	*	VAMP2	P63027	XCT_046	CytA	231		221	171	cyt.6844	0.769814	1.11703	0.882692	1.42968	0.811228	1.36209	171		1.06209
	/	DPYSL2 / CCT3	Q16555 / P49368	QTOF_097	P1	27		340	172	p1.1808/7203	0.843249	0.876587	0.378374	1.48224	0.866535	1.27753	172		0.954086
	$	ALDH1L1	O75891	QTOF_036	CytB	27		140	173	cyt.10840	0.91354	0.819788	0.875461	0.501017	0.584417	2.33522	173		1.00491
	$	LRSAM1	Q6UWE0	QTOF_041	CytA	45		183	174	cyt.90678	0.865178	1.3634	1.34791	0.633252	0.74927	2.81417	174		1.29553
	$	GAPDH	P04406	QTOF_077	P1	93	0.012/1.3	333	175	p1.2597/3181	0.993817	0.759587	0.687151	0.770472	0.605637	0.86208	175		0.779791		1.28205
	*	GDI1	P31150	QTOF_115	P2	12		371	176	p2.2664/5518	0.590216	0.330289	0.574589	1.28429	0.9078	1.10491	176		0.798682
	*	GDI1	P31150		P2	11		372	177	p2.2664	0.580718	0.340505	0.65736	1.27867	0.875169	1.13363	177		0.81101
19	$	SNAP25	P60880	QTOF_119	P2	40		393	178	p2.6616	0.862059	1.45609	0.633766	1.50924	0.928323	0.88869	178		1.04636
	$	SNAP25	P60880	QTOF_118	P2	39		394	179	p2.6616	0.844978	1.7208	0.668307	1.39537	0.962376	0.917074	179		1.08482
	*	PPP3CA	Q08209	XCT_033	CytB	122		206	180	cyt.5530	0.991516	0.593535	0.59656	1.71734	0.903843	1.27554	180		1.01306
	$	SNAP25	P60880	QTOF_069	P1	97		347	181	p1.6616	0.640374	1.26219	0.788942	1.48446	0.906093	1.16047	181		1.04042
	*	ARF3	P61204		P1	111		283	182	p1.375/377/1072	3.5571	1.38958	0.564056	0.532403	0.638417	0.741877	182		1.23724
	$	NEFL	P07196	QTOF_137	P1	18		346	183	p1.4747	0.514385	0.994268	0.507956	0.897283	0.717241	0.958504	183		0.76494
20	*	A2M	P01023		CytA	9		123	184	cyt.2	2.61263	0.77564	3.17134	0.423709	0.611481	0.788619	184		1.39724
	*	A2M	P01023		CytA	10		133	185	cyt.2	2.37291	0.727687	2.80056	0.454923	0.716687	0.798475	185		1.31187
	$	A2M	P01023	QTOF_039	CytA	6		127	186	cyt.2	2.95581	0.840088	2.52789	0.391395	0.685774	0.800382	186		1.36689
	*	A2M	P01023		CytA	7		85	187	cyt.2	2.93197	0.753895	3.26018	0.366439	0.633188	0.76919	187		1.45248
	$	A2M	P01023	XCT_025	CytA	8		93	188	cyt.2	2.84507	0.760394	3.34887	0.377675	0.635527	0.793359	188		1.46015
21	*	UGP2	Q16851	XCT_060	CytB	144	0.034/1.3	174	189	cyt.7360/10135/23549	1.44979	0.970719	1.56531	1.03495	1.50045	1.16269	189		1.28065
	$	DNM1	Q05193	QTOF_029	CytB	50		151	190	cyt.1759	1.51505	0.869927	2.06658	0.827193	1.2692	1.03236	190		1.26338
	*	DNM1	Q05193	QTOF_066	CytB	49		167	191	cyt.1759/10015	1.896	0.950012	2.2568	0.714477	1.67246	1.04407	191		1.4223
	X	no ID			CytA	15	0.03/1.6	130	192	cyt.0	2.31946	1.01881	2.1083	1.38168	1.05634	1.44027	192		1.55414
	$	PPP2R4	Q15257	QTOF_018	CytB	181		185	193	cyt.5524	1.73586	0.999484	1.49534	0.740468	1.24128	1.94475	193		1.35953
	$	PRDX5	P30044	QTOF_073	P1	113		326	194	p1.25824	1.61592	1.35898	1.93795	0.938287	1.13199	0.870694	194		1.30897
	$	EZR	P15311	XCT_043	CytB	52		147	195	cyt.7430	1.65322	0.904098	2.06618	0.801629	0.855369	0.750396	195		1.17182
	*	VCL	P18206		CytB	31		203	196	cyt.7414	1.35355	1.09614	1.68416	1.02647	1.26791	0.963436	196		1.23195
	*	CTNNA2	P26232	QTOF_108	P2	1		392	197	p2.1496	0.994699	0.590194	1.6105	0.630941	0.978311	0.959895	197		0.960757
	$	EEF1G	P26641	XCT_053	CytA	164		158	198	cyt.989/4691/1915	2.78441	1.89961	1.27207	1.07166	1.43212	0.613064	198		1.51216
	/	DPYSL2 / ALB	Q16555 / P02768	QTOF_151	CytB	57		198	199	cyt.1808/213	1.57302	1.04622	1.39436	0.942257	1.28224	0.751735	199		1.16497
	/	ARF3 or ARF1	P61204 or P84077	XCT_073	P2	44		380	200	p2.375/377/4830	2.30129	0.522611	0.614918	0.556378	0.655267	1.34031	200		0.998462
	*	ALB	P02768		P2	9		360	201	p2.213	2.12018	0.228407	1.63123	0.452832	0.813388	1.30807	201		1.09235
	$	ALB	P02768	QTOF_127	P2	8		363	202	p2.213	2.26958	0.214995	1.72681	0.408058	0.819577	1.34862	202		1.13127
	*	ALB	P02768		P1	24		301	203	p1.213	2.56223	0.683306	1.98902	0.430754	0.966462	1.08838	203		1.28669
	*	ALB	P02768		P2	7		383	204	p2.213	2.30931	0.302623	1.81318	0.43987	0.811144	1.38995	204		1.17768
	*	ALB	P02768		P1	25		303	205	p1.213	2.24058	0.677835	1.5741	0.42806	1.04695	1.10138	205		1.17815
	*	ALB	P02768		P2	10		369	206	p2.213	2.08064	0.459002	1.60831	0.490035	0.832884	1.22593	206		1.11613
	$	DPYSL5	Q9BPU6	XCT_021	CytA	105		15	207	cyt.56896	2.11893	1.08916	3.2076	0.487677	0.913615	0.96606	207		1.46384
	X	no ID			CytA	104		58	208	cyt.0	1.86878	1.09302	1.52866	0.687532	0.908369	0.908109	208		1.16574
22	*	DPYSL2	Q16555		CytA	125		208	209	cyt.1808/5530	1.45798	0.881662	1.33973	1.35318	0.588625	1.42427	209		1.17424
	*	DPYSL2	Q16555	XCT_054	CytA	126		218	210	cyt.1808/5530	1.2625	0.855948	1.5175	1.16939	0.61488	1.37164	210		1.13198
	X	no ID			CytB	58		165	211	cyt.0	2.3768	1.18826	2.01941	0.918292	0.719612	1.29867	211		1.42017
	/	DPYSL2 / HSPA12A	Q16555 / O43301	QTOF_064	CytB	56		196	212	cyt.1808/259217	2.2039	1.0564	1.621	0.861805	0.799278	0.962408	212		1.2508
	$	DPYSL2	Q16555	QTOF_057	CytA	124		217	213	cyt.1808	1.63742	1.01221	1.90961	1.09825	0.543668	1.47369	213		1.27914
	*	DPYSL2	Q16555		CytA	123		224	214	cyt.1808	1.53463	1.51224	1.27566	1.07282	0.658287	1.26245	214		1.21935
	*	TAGLN2	P37802	XCT_009	CytA	218		212	215	cyt.8407	1.73537	2.04631	1.5572	0.778497	1.20777	1.21263	215		1.42296
	$	USP5	P45974	QTOF_027	CytB	26		232	216	cyt.8078	0.983102	1.05268	1.41101	0.925252	1.25252	1.26054	216		1.14752
	*	GC	P02774	XCT_063	CytB	137		210	217	cyt.2638/392	1.87889	0.982795	1.50758	0.733363	0.804645	0.987985	217		1.14921
	$	SYN2	Q92777	QTOF_112	P2	14		396	218	p2.6854	1.60693	0.663684	1.29363	0.76778	1.0035	1.11621	218		1.07529
	X	no ID			CytB	67		216	219	cyt.0	2.19671	0.595465	0.713762	0.94322	0.889678	1.08775	219		1.0711
	*	GC	P02774	XCT_062	CytB	138		200	220	cyt.2638/8991/55748/3035	1.7524	0.994452	1.5061	0.72402	0.794685	0.89986	220		1.11192
	*	OGDHL	Q9ULD0		P2	2		395	221	p2.55753	1.45626	0.659053	1.59519	1.06241	1.06821	0.936733	221		1.12964
	X	no ID			CytA	198	0.026/1.4	184	222	cyt.0	1.87245	1.20503	1.04314	1.48973	1.79753	1.02296	222		1.40514
	/	CNTN1 / CP	Q12860 / P00450	XCT_042	CytA	2		187	223	cyt.1356/1272	2.94569	1.40179	2.03041	0.697377	1.17099	1.04113	223		1.5479
	*	FABP5	Q01469	QTOF_008	CytB	234		228	224	cyt.3043/2171	1.22308	1.51734	1.54918	0.695351	1.46292	1.2175	224		1.27756
	X	no ID			P1	78		305	225	p1.60	1.58822	1.23598	1.72694	0.444236	0.966321	0.950958	225		1.15211
	*	PCMT1	P22061	QTOF_075	P1	104		315	226	p1.5110	1.55149	1.31871	1.24296	0.708147	1.3033	0.752572	226		1.1462
	$	MAP2	P11137	QTOF_026	CytB	24		180	227	cyt.4133	1.38144	1.41958	1.30216	1.15833	0.730818	2.11283	227		1.35086
	$	YWHAE	P62258	QTOF_084	P1	95		329	228	p1.7531	1.35174	1.26878	1.49713	0.797839	1.08784	1.074	228		1.17955
	/	YWHAZ / YWHAB	P63104 / P31946	QTOF_068	P1	96		330	229	p1.7534	1.91807	1.40056	1.73682	0.709077	1.06405	1.08343	229		1.31867
23	$	UBA1	P22314		P1	4		310	230	p1.7317/3098/16	0.839537	0.660707	3.58968	1.05937	1.65565	1.36874	230		1.52895
	*	UBA1	P22314		P1	5		312	231	p1.7317/3098/16	0.815712	0.684022	3.93253	0.939532	1.77284	1.44181	231		1.59774
	$	SYN2	Q92777	QTOF_098	P1	43		307	232	p1.6854	1.20006	0.839341	4.401	1.05344	1.90755	1.59408	232		1.83258
	*	UBA1	P22314		P1	2		295	233	p1.7317/3098/16	0.802623	0.646707	3.47859	0.914323	1.9523	1.72701	233		1.58693
	*	UBA1	P22314	QTOF_103	P1	3		302	234	p1.7317/3098/16	0.85325	0.649917	4.11524	0.874376	2.10819	1.6097	234		1.70178
	$	ALDH6A1	Q02252	XCT_059	CytB	145		175	235	cyt.4329	1.85299	1.03691	2.2892	0.873375	0.600735	1.48886	235		1.35701
	$	CRMP1	Q14194	QTOF_132	P1	42		324	236	p1.1400	1.73877	1.0349	3.20858	0.786804	1.56597	1.34351	236		1.61309
	$	DSP	P15924	QTOF_141	P1	41	0.025/1.4	331	237	p1.1832	1.7308	1.14101	1.89728	1.05143	1.27486	1.20813	237		1.38392
	*	SOD1	P00441	QTOF_120	P2	48		376	238	p2.6647	1.40936	1.97457	2.06494	1.01221	0.698809	0.531855	238		1.28196
	*	PRDX2	P32119		P1	106	0.036/1.4	313	239	p1.7001	1.43332	1.72255	1.83041	1.15148	0.938066	1.14182	239		1.36961
	X	no ID			P1	45		345	240	p1.0	0.755586	0.689447	1.9883	1.0639	1.57589	1.07994	240		1.19218
24	*	TF	P02787		CytA	61		97	241	cyt.4905/7018	2.41012	1.08089	2.3198	1.00843	1.04467	1.28264	241		1.52443
	*	TF	P02787	XCT_027	CytA	60		131	242	cyt.4905/7018	2.35503	0.92118	1.88626	0.699159	1.02219	1.37821	242		1.37701
	*	TF	P02787		CytA	62		111	243	cyt.4905/7018	2.83215	0.858285	2.01793	0.624567	0.948109	1.21091	243		1.41532
	*	TF	P02787		CytA	63		134	244	cyt.4905/7018	2.6676	0.817716	1.66273	0.679079	1.0067	1.18333	244		1.33619
	$	PKM2	P14618	QTOF_048	CytA	106		17	245	cyt.5315	2.10242	1.16219	3.59426	0.570195	1.03976	1.16113	245		1.60499
	X	no ID			CytB	30		145	246	cyt.0	2.5392	0.769972	2.13386	1.41736	1.12345	1.34103	246		1.55414
	*	ALB	P02768		P1	23		298	247	p1.213	2.96069	0.782229	2.30356	0.416206	0.978691	1.12455	247		1.42765
	*	ALB	P02768		P2	6		377	248	p2.213	2.38443	0.357873	1.93801	0.446361	0.8237	1.4048	248		1.22586
	*	ALB	P02768	QTOF_131	P2	5		375	249	p2.213	2.32527	0.529226	2.13052	0.629235	0.858508	1.33738	249		1.30169
	*	ALB	P02768		P1	21		268	250	p1.213/1808	3.75573	0.97382	2.7459	0.37735	1.03099	1.14385	250		1.67127
	*	ALB	P02768		P1	22		289	251	p1.213/1808	3.37856	0.84266	2.58029	0.363233	1.00676	1.19346	251		1.56083
	*	A1BG	P04217	QTOF_028	CytA	42		19	252	cyt.1	3.67988	1.23565	2.13838	0.361284	0.813116	1.30527	252		1.58893
	*	ORM1	P02763		CytA	166		43	253	cyt.5004	3.34186	1.23395	2.54615	0.452677	0.922892	0.978558	253		1.57935
	$	ALB	P02768	XCT_016	CytA	76		162	254	cyt.213	2.49306	0.983944	2.00969	0.547235	0.909391	1.04544	254		1.33146
	*	ALB	P02768		CytA	96		72	255	cyt.213	2.83494	1.06554	2.48111	0.431233	0.992676	1.19981	255		1.50088
	*	ALB	P02768		CytA	75		104	256	cyt.213	2.80436	1.06497	2.05263	0.430956	0.88425	1.08519	256		1.38706
	*	ALB	P02768		CytA	81		99	257	cyt.213	2.66505	1.05555	2.38502	0.46063	0.769655	1.14531	257		1.41354
	$	ALB	P02768	XCT_001	CytA	97		100	258	cyt.213	2.83792	0.979594	2.18777	0.44891	0.929471	1.09624	258		1.41332
	*	ALB	P02768		CytA	85		67	259	cyt.213	2.68668	0.97822	1.81893	0.455229	0.578208	1.06953	259		1.26447
	*	ALB	P02768		CytA	82		62	260	cyt.213	2.70171	1.03493	2.39825	0.42652	0.700102	1.05789	260		1.38657
	*	ALB	P02768	XCT_039	CytA	83		88	261	cyt.213	2.57758	1.01801	2.18921	0.484626	0.693705	0.995486	261		1.32644
	*	ALB	P02768		CytA	74		48	262	cyt.213	3.10635	1.11241	2.09825	0.415638	0.880525	1.11513	262		1.45472
	*	ALB	P02768		CytA	77		55	263	cyt.213	2.97003	1.09962	2.43038	0.427695	0.857782	1.1045	263		1.48167
	*	ALB	P02768		CytA	79		44	264	cyt.213	3.12457	1.13548	2.63113	0.37876	0.915539	1.04856	264		1.53901
	*	ALB	P02768		CytA	78		61	265	cyt.213	3.06482	1.0826	2.61006	0.419737	0.88763	1.10062	265		1.52758
	*	ALB	P02768		CytA	80		65	266	cyt.213	2.75928	1.02804	2.58161	0.414601	0.787591	1.0802	266		1.44189
	*	ALB	P02768		CytA	86		35	267	cyt.213	2.89235	1.04911	1.88968	0.428286	0.734767	1.08104	267		1.34587
	*	ALB	P02768		CytA	73		52	268	cyt.213	2.67118	1.37592	2.48211	0.421006	0.971929	1.16687	268		1.51483
	$	GFAP	P14136	QTOF_042	CytA	171		31	269	cyt.2670	5.95507	1.07034	2.37595	0.269449	1.06015	0.800559	269		1.92192
	*	ALB	P02768	XCT_024	CytB	21		89	270	cyt.213	2.64826	0.970024	3.30765	0.512917	0.599691	0.81753	270		1.47601
	$	ALB	P02768	QTOF_040	CytA	11		90	271	cyt.213	2.88142	1.15176	3.19831	0.481937	0.708229	0.821486	271		1.54052
	*	ALB	P02768		CytA	84		86	272	cyt.213	2.69085	1.09071	1.78245	0.480543	0.670482	0.83564	272		1.25845
	*	ALB	P02768		CytB	22		98	273	cyt.213	2.85508	1.33681	3.12517	0.541448	0.713303	0.881021	273		1.57547
	*	ALB	P02768		CytA	16		105	274	cyt.213	2.8783	1.18376	2.68264	0.578823	0.686687	0.853428	274		1.47727
	X	no ID			CytB	53		110	275	cyt.0	2.87004	1.30692	2.0403	0.583511	1.01494	1.14249	275		1.49303
	*	ALB	P02768		CytA	87		59	276	cyt.213	2.87448	1.1354	1.951	0.589602	0.969237	0.85242	276		1.39536
	*	ALB	P02768		CytA	98		38	277	cyt.213	3.06839	1.04094	2.27688	0.411956	0.765648	0.980745	277		1.42409
	*	TF	P02787		CytA	64		66	278	cyt.4905/7018	2.85875	0.911311	2.22506	0.522902	0.853675	1.04113	278		1.40214
	X	no ID			CytA	48		148	279	cyt.0	2.01671	1.19008	2.87993	0.70843	1.15282	1.10181	279		1.5083
	$	ORM1	P02763	XCT_036	CytA	165		63	280	cyt.5004	2.96942	1.25956	2.859	0.386149	0.993725	1.0881	280		1.59266
	X	no ID			CytA	46		146	281	cyt.0	2.79737	1.46795	2.93766	0.693992	1.19986	1.15175	281		1.70809
	X	no ID			CytA	47		159	282	cyt.0	2.26736	1.30176	2.85035	0.675483	1.35014	0.985748	282		1.57181
	*	VCL	P18206		CytB	33		108	283	cyt.7414	2.08116	1.4195	5.06683	0.878266	1.81257	0.743789	283		2.00035
	$	VCL	P18206	XCT_022	CytB	32		124	284	cyt.7414	2.12373	1.22234	3.52889	0.80654	1.71887	0.867913	284		1.71138
	*	ALB	P02768	XCT_023	CytA	18		153	285	cyt.213	2.52428	1.12262	2.07108	0.795288	0.730003	0.926417	285		1.36162
	*	ALB	P02768		CytA	17		156	286	cyt.213	2.52513	1.09091	2.12923	0.710577	0.713381	0.902725	286		1.34533
	*	ALB	P02768		CytA	20		157	287	cyt.213	2.34575	1.16828	2.2252	0.636317	0.713447	0.928703	287		1.33628
	*	ALB	P02768		CytB	23		119	288	cyt.213	2.1757	1.35813	2.97964	0.638234	0.621328	1.01623	288		1.46488
	*	ALB	P02768		CytA	19		154	289	cyt.213	2.14073	1.36636	2.25785	0.814756	0.659037	0.871876	289		1.35177
25	/	ATP6V1A / HSPA8	P38606 / P11142	QTOF_145	CytA	43		176	290	cyt.523/3312	2.03733	0.919803	0.694485	0.760734	1.10581	1.26321	290		1.13023
	$	SERPINA1	P01009	XCT_002	CytB	118		78	291	cyt.5265	2.75823	1.16341	1.97832	0.610126	0.791022	1.32349	291		1.43743
	*	SERPINA1	P01009		CytB	115		106	292	cyt.5265	2.47867	1.32404	1.35095	0.508433	0.807998	0.912812	292		1.23049
	*	SERPINA1	P01009		CytB	116		36	293	cyt.5265	2.71704	1.35551	1.78794	0.407155	0.769341	1.01274	293		1.34162
	*	SERPINA1	P01009		CytB	117		37	294	cyt.5265	2.70202	1.31776	1.9741	0.459521	0.749332	1.02609	294		1.37147
26	*	DPYSL2 / ALB	Q16555 / P02768		CytA	92		21	295	cyt.1808/213	2.63843	1.31014	2.16662	0.400465	1.49233	1.528	295		1.58933
	*	ALB	P02768		CytA	94		32	296	cyt.213	2.70748	1.2287	2.32447	0.425423	1.34764	1.41424	296		1.57466
	*	ALB	P02768		CytA	95		39	297	cyt.213	2.85598	1.18614	2.47202	0.400179	1.12887	1.32016	297		1.56056
	$	UBE2N	P61088	QTOF_009	CytB	233		205	298	cyt.7334/7276	2.34285	1.15147	1.58412	0.790079	0.966073	1.14841	298		1.3305
	/	DPYSL2 / ALB	Q16555 / P02768	QTOF_148	CytA	89		80	299	cyt.1808/213	2.46021	1.06478	1.46178	0.529637	0.914663	1.32245	299		1.29225
	/	ATP6V1A / HSPA8	P38606 / P11142	QTOF_146	CytB	54		129	300	cyt.523/3312/1808	2.56589	0.993059	1.14444	0.525257	0.851551	1.31753	300		1.23295
	$	ALB	P02768	XCT_010	CytA	91		34	301	cyt.213	2.43639	1.43633	1.71154	0.519557	1.34852	1.48929	301		1.49027
	*	DPYSL2 / ALB	Q16555 / P02768		CytA	90		95	302	cyt.0	2.01318	1.3475	1.17372	0.699357	1.28085	1.34917	302		1.31063
	$	DPYSL2	Q16555	QTOF_147	CytA	93	0.002/1.6	60	303	cyt.1808	1.65431	1.80188	1.06561	1.70385	2.05158	1.47679	303		1.62567
	*	DPYSL2	Q16555	QTOF_055	CytA	88		143	304	cyt.1808/6051	1.62209	1.07823	0.90273	0.724236	1.33673	1.0852	304		1.12487
27	*	CA1	P00915	QTOF_142	CytA	199	0.021/1.6	141	305	cyt.759	1.23668	1.99773	2.16601	0.895365	1.37749	1.88433	305		1.59293
	*	CA2	P00918	QTOF_143	CytB	207		173	306	cyt.760	0.888248	1.71339	2.53784	0.74876	1.30762	1.74414	306		1.49
	*	CA1	P00915		CytA	203		120	307	cyt.759	1.03223	1.80316	3.38425	0.721216	1.39673	2.1386	307		1.74603
	*	CA1	P00915		CytA	202		109	308	cyt.759	0.910537	1.76876	5.14754	0.610305	1.45984	2.19322	308		2.01503
	*	BLVRB	P30043	QTOF_067	CytA	215		74	309	cyt.645	0.901174	1.56122	4.00229	0.548137	1.49467	1.91336	309		1.73681
	$	BLVRB	P30043	XCT_005	CytA	216		76	310	cyt.645	0.912779	1.87788	5.50807	0.507083	1.45817	1.73523	310		1.99987
	*	CAT	P04040		CytB	135		27	311	cyt.847	0.900592	2.02056	9.69708	0.47196	1.46707	1.62272	311		2.69666
	*	CAT	P04040	XCT_011	CytB	134		24	312	cyt.847	0.933695	1.83452	10.3184	0.44381	1.52998	1.94889	312		2.83489
	*	CA1	P00915	XCT_003	CytA	201		26	313	cyt.759	0.857376	2.05562	9.77764	0.612458	1.55486	2.19221	313		2.84169
	*	CA1	P00915		P1	99		296	314	p1.759	0.926366	1.27684	3.22527	0.515318	1.45134	1.84826	314		1.54057
	$	CA1	P00915	QTOF_126	P2	34		367	315	p2.759	1.15081	1.36703	2.23266	0.45135	0.881949	2.54439	315		1.43803
	*	CAT	P04040		CytB	132		94	316	cyt.847	0.881013	2.03627	5.16043	0.732393	1.46924	1.8695	316		2.02481
	*	HBA	P69905	QTOF_013	CytB	206		155	317	cyt.3040/2631	0.813708	2.16328	2.64786	0.734101	1.26798	1.73264	317		1.55993
	*	HBA	P69905		CytB	34		138	318	cyt.0	0.852722	2.01602	1.4301	0.989435	1.63697	2.08051	318		1.50096
	*	CA1	P00915		P2	33		379	319	p2.759	1.28038	1.61269	3.18032	0.632533	0.950205	2.01491	319		1.61184
	*	CA1	P00915		P1	98		311	320	p1.759	1.39219	1.55188	3.51904	0.646791	1.39716	2.13394	320		1.7735
	*	CAT	P04040	XCT_012	CytB	133		49	321	cyt.847	0.762256	1.76901	7.43606	0.503372	1.41447	1.75948	321		2.27411
	*	CA1	P00915		P1	100		294	322	p1.759	0.853221	1.19291	5.80928	0.534011	1.3856	1.69483	322		1.91164
	*	CA1	P00915	XCT_004	CytA	200		50	323	cyt.759	1.09523	2.14872	6.25759	0.418809	1.56268	2.18037	323		2.27723
	$	HBB	P68871	QTOF_144	CytB	235		57	324	cyt.3043	0.698867	1.59543	6.21025	0.339442	1.64431	1.83039	324		2.05311
	$	HBA	P69905	XCT_030	CytA	13		12	325	cyt.3040	0.732622	2.18188	10.4294	0.8421	1.5034	2.22252	325		2.98532
	*	HBA	P69905		CytA	12		29	326	cyt.3040	0.741773	2.04747	6.36626	0.897423	1.54665	2.20048	326		2.30001
	*	APRT	P07741	XCT_020	CytA	221		164	327	cyt.353	0.956737	1.78781	2.49175	0.800191	1.524	2.01089	327		1.59523
28	X	no ID			CytB	209		139	328	cyt.0	3.30922	1.15562	1.66068	0.618394	1.07688	1.25981	328		1.51343
	X	no ID			P1	31		308	329	p1.0	2.0259	0.639402	2.11568	0.83939	2.33189	1.01393	329		1.49436
	*	CA2	P00918	QTOF_076	P1	101		281	330	p1.759	1.32714	1.22346	4.20217	0.532019	1.01516	1.22266	330		1.5871
	X	no ID			P2	38		384	331	p2.0	1.42585	0.548967	1.9866	0.773105	0.882961	1.16341	331		1.13015
	$	TMOD2	Q9NZR1	QTOF_089	P1	71		334	332	p1.29767	1.42122	0.979904	2.68363	0.680758	1.43226	0.98919	332		1.36449
	X	no ID			P1	30		338	333	p1.0	1.46528	0.797118	0.975689	0.818801	1.53218	1.0011	333		1.09836
	*	NSF	P46459		CytA	66		126	334	cyt.4905/7018	2.81488	1.34433	1.36544	0.744848	0.738465	1.02386	334		1.33864
	$	APOA1	P02647	XCT_007	CytB	214		101	335	cyt.335	3.00435	1.12715	2.85049	0.562608	0.885112	0.735798	335		1.52758
	$	ATP5A1	P25705	XCT_058	CytB	146		107	336	cyt.498	2.31219	0.935936	3.10424	0.517824	0.968738	1.38585	336		1.53746
	*	FGB	P02675		P1	44		269	337	p1.2244	2.20025	0.749946	3.29641	0.723206	3.5873	2.63529	337		2.19873
	X	no ID			P1	32		300	338	p1.0	3.04578	0.77494	1.29868	0.946909	2.1029	0.80781	338		1.49617
	*	CKB	P12277	XCT_069	CytA	172		68	339	cyt.1152/3240/6457/60/58/2670	2.74429	1.22211	3.71449	0.453865	0.830906	0.924786	339		1.64841
	*	FABP5	Q01469	QTOF_071	P1	114		270	340	p1.2171	1.98792	1.52718	9.05639	0.610318	1.13308	1.11921	340		2.57235
	$	PRDX2	P32119	XCT_048	CytA	222		84	341	cyt.7001	0.934417	1.59625	2.7996	0.727951	0.997719	1.15489	341		1.36847
	$	PRDX2	P32119	QTOF_004	CytA	220		172	342	cyt.7001	0.526532	1.99083	1.87381	0.777983	1.12617	1.34124	342		1.27276
	$	ANXA5	P08758	XCT_018	CytB	193		209	343	cyt.308	1.11921	0.995381	0.882478	0.648828	1.3011	0.611764	343		0.926461
	*	ANXA1	P04083	QTOF_007	CytB	189		213	344	cyt.8574/301	1.19872	0.730303	0.938202	0.567165	1.74123	0.601295	344		0.962819
	$	APOA1	P02647	XCT_006	CytB	213		177	345	cyt.335	2.75369	1.05344	1.92378	0.674538	0.843575	0.394744	345		1.27396
	*	CKB	P12277	QTOF_044	CytA	174		199	346	cyt.60/2670/1152	1.28762	1.15353	1.64777	0.60575	1.10333	0.740479	346		1.08975
	$	BDH2	Q9BUT1	XCT_050	CytB	210		202	347	cyt.56898	1.40973	0.996853	1.89897	0.688495	1.04924	1.0297	347		1.17883
	*	CA1	P00915		P2	35		373	348	p2.759	1.13566	1.28429	3.63946	0.566833	0.761624	2.14952	348		1.58956
	/	ALDH6A1 / IGHG1	Q02252 / P01857	XCT_057	CytB	147		178	349	cyt.4329/3500	1.81133	0.891393	3.23564	0.517933	0.966018	1.43908	349		1.4769
	*	CA2	P00918		P1	102		339	350	p1.759/760	1.03205	1.13345	2.82267	0.704993	1.03526	1.39724	350		1.35428
	$	CA2	P00918	XCT_079	P2	36		387	351	p2.760	1.08373	1.26183	2.82391	0.754251	0.79715	1.52379	351		1.37411
	*	ALDH1L1	O75891		CytA	44		182	352	cyt.10840	0.757864	0.913096	0.795671	0.750204	0.867938	1.01656	352		0.850222
	$	ATP5A1	P25705	QTOF_136	P1	50		332	353	p1.498	1.57666	1.10599	1.94997	0.805204	1.35019	1.12447	353		1.31875
	*	FGG	P02679		P1	6		337	354	p1.1496	0.797204	0.606729	2.35139	1.03829	1.63022	1.5567	354		1.33009
29	X	no ID			CytB	71		23	355	cyt.0	0.322709	2.14507	0.574046	1.13671	1.17813	2.84702	355		1.36728
	X	no ID			CytB	51		30	356	cyt.0	0.42364	0.851486	2.48919	1.35932	2.44802	0.786667	356		1.39305
30	X	no ID			P1	94		261	357	p1.0	1.52957	1.28559	0.69453	0.684866	1.13183	0.90612	357		1.03875
	*	TMOD2	Q9NZR1		P1	70		254	358	p1.29767	1.69814	0.970595	5.65239	0.427455	2.87324	1.01864	358		2.10674
	$	ATP5A1	P25705	QTOF_101	P1	51		288	359	p1.498	1.18016	1.21864	1.87325	0.730182	2.66666	0.889697	359		1.42643
31	X	no ID			P1	105		236	360	p1.0	1.75375	1.88948	2.43063	1.43604	2.27826	1.65125	360		1.90657
32	*	GFAP	P14136		P2	28		361	361	p2.2670	3.65181	1.82236	2.1785	0.613433	1.7232	1.01289	361		1.8337
	$	GFAP	P14136	XCT_076	P2	27		366	362	p2.2670	3.67512	1.53348	3.05156	0.611452	1.41434	1.00195	362		1.88132
	*	GFAP	P14136	XCT_075	P2	26		355	363	p2.2670	4.30741	1.62325	3.67177	0.720493	1.1593	1.13691	363		2.10319
	*	GFAP	P14136		P2	25		358	364	p2.2670	3.73418	1.89836	2.89802	0.543105	1.03563	1.36848	364		1.91296
	*	NSF	P46459	XCT_028	CytA	65		77	365	cyt.4905/7018	2.81623	1.10133	2.34087	0.566568	0.855719	1.02265	365		1.45056
	*	ALB	P02768		CytA	99		16	366	cyt.213	3.01309	1.20378	2.73321	0.344474	0.675292	0.906714	366		1.47943
	*	ALB	P02768		CytA	100		28	367	cyt.213	2.7504	1.35133	2.93767	0.436345	0.654043	0.875956	367		1.50096
	*	ALB	P02768		CytA	101		10	368	cyt.213	3.6878	1.5731	5.9479	0.368579	0.509532	0.831314	368		2.15304
	*	ALB	P02768		P1	20		256	369	p1.213/1808	4.00484	1.20218	2.60822	0.453595	1.03599	1.22962	369		1.75574
	*	ALB	P02768	QTOF_105	P1	19		267	370	p1.213/1808	3.20944	1.24395	1.78761	0.592601	1.11513	1.15078	370		1.51659
33	$	GFAP	P14136	QTOF_090	P1	66		258	371	p1.2670	2.44515	1.0996	10.452	0.522991	1.97962	0.837023	371		2.88939
	*	GFAP	P14136		P1	65		251	372	p1.2670	3.20782	1.30685	8.61641	0.612059	1.62925	0.803675	372		2.69601
	$	GFAP	P14136	QTOF_153	P1	67		264	373	p1.2670	2.25049	1.01673	7.61107	0.460707	1.94467	0.705198	373		2.33148
	*	LASP1	Q14847	QTOF_079	P1	89		255	374	p1.3927	1.4756	0.944144	7.33032	1.37897	1.70757	1.04962	374		2.31437
	$	APOD	P05090	QTOF_082	P1	84		265	375	p1.347	0.913285	1.26004	1.68239	0.629617	1.6252	1.15053	375		1.21018
34	*	TPM1	P09493		CytA	184		1	376	cyt.7168	1.5903	1.48478	3.81384	0.720306	16.0252	0.148944	376		3.9639
	$	TPM2	P07951	XCT_019	CytA	183		7	377	cyt.7169	1.50001	1.08657	3.76456	0.755861	15.5043	0.181852	377		3.79886
	$	TPM1	P09493	QTOF_085	P1	86		237	378	p1.7168	1.23669	1.69229	8.01617	0.793842	17.9783	0.178692	378		4.98267
	$	TPM2	P07951	QTOF_086	P1	85		240	379	p1.7169	1.21945	1.44144	4.84344	0.694447	12.8369	0.177501	379		3.53554
	*	TAGLN	Q01995	XCT_015	CytB	224		41	380	cyt.6876	1.41695	1.34429	4.96097	0.670915	8.12081	0.272695	380		2.79777
	*	TAGLN	Q01995	XCT_008	CytA	217		135	381	cyt.6876	1.29379	1.23874	2.91508	1.04983	2.80007	0.227735	381		1.58754
35	X	no ID			P1	37		279	382	p1.0	0.472434	0.59994	1.09539	0.813681	5.3903	0.926161	382		1.54965
	X	no ID			P1	35		260	383	p1.0	1.61602	0.693143	4.6298	1.35767	10.938	1.35018	383		3.4308
	X	no ID			P1	36		287	384	p1.2243	1.25738	0.582829	1.68139	0.820196	3.82255	1.28304	384		1.57456
	X	no ID			P1	34		262	385	p1.0	3.35082	0.562593	2.19952	1.12347	8.25571	1.13974	385		2.77198
	X	no ID			P1	33		299	386	p1.2243	2.29061	0.556728	1.3624	1.14486	4.13451	1.11227	386		1.7669
36	*	FGG	P02679		P1	12		241	387	p1.2266	0.812477	0.591593	17.6288	0.451735	4.4805	2.6914	387		4.44275
	*	FGG	P02679		P1	13		247	388	p1.2266	0.832206	0.673151	15.1502	0.630365	3.61375	1.52241	388		3.73701
37	*	FGB	P02675	QTOF_099	P1	48		250	389	p1.498/4329/2244	0.68795	0.740266	9.5103	0.651672	6.57339	3.08366	389		3.54121
	*	FGB	P02675		P1	47		249	390	p1.2244	0.885836	0.714446	12.1282	0.68398	6.21203	2.89917	390		3.92061
	*	FGB	P02675		P1	49		259	391	p1.2244	0.732267	0.727236	11.5038	0.745721	5.678	4.79254	391		4.02993
	/	FGG	P02679	QTOF_003	P1	11		245	392	p1.1496/2266	0.774121	0.508311	14.4853	0.44349	5.12489	4.04255	392		4.22978
	$	FGB	P02675	QTOF_100	P1	46		257	393	p1.2244	0.927358	0.736447	12.9287	0.752425	4.55505	4.19649	393		4.01608
	*	FGG	P02679		P1	7		273	394	p1.1496	0.863065	0.680887	3.98736	0.744124	3.06047	2.87763	394		2.03559
	*	FGG	P02679		P1	10		243	395	p1.2266	0.767121	0.52281	9.82426	0.41117	5.77033	4.93753	395		3.70554
	*	FGG	P02679	QTOF_002	P1	9		242	396	p1.2266	0.790976	0.564457	10.4327	0.410605	5.46851	5.34735	396		3.83576
	*	FGG	P02679		P1	8		244	397	p1.2266	0.851937	0.616811	7.29137	0.491473	4.62145	4.65868	397		3.08862
