# Supplementary material for: Proteomic analysis of human epileptic neocortex predicts vascular and glial changes in epileptic regions
Source: PLoS One. 2018 Apr 10;13(4):e0195639. doi: 10.1371/journal.pone.0195639 (PMC5892923; doi:10.1371/journal.pone.0195639)
Supplement: S3 Table — Spots are ordered by fractions and spot number, including protein assignment and description. Four levels of identification are used and each one coded by a label: i) '$': identification by MS of a single protein with multiple peptides or the spot has been identified by Western blot. ii) '*': identification of the spot inferred from MS and/or 2D-PAGE information indicate only one potential protein. iii) '/': identification of the spot inferred from MS and/or 2D-PAGE information indicate more than one potential protein. iv) the protein in the spot cannot be identified or predicted by our techniques. (XLSX) [file pone.0195639.s005.xlsx]

## Sheet: table S3
2D map	Spot #	Cluster #	ID level	Gene name	Accesion #	Protein description	MS file
CytA	1	8	$	SNAP91	O60641	Synaptosomal-associated protein, 91kDa homolog (mouse)	XCT_017
CytA	2	22	/	CNTN1	Q12860	Contactin 1	XCT_042
				CP	P00450	Ceruloplasmin (ferroxidase)
CytA	3	5	*	HSPH1	Q92598	Heat shock 105kDa/110kDa protein 1	QTOF_035
CytA	4	6	$	PLCB1	Q9NQ66	Phospholipase C, beta 1 (phosphoinositide-specific)	QTOF_037
CytA	5	6	*	PLCB1	Q9NQ66	Phospholipase C, beta 1 (phosphoinositide-specific)
CytA	6	20	$	A2M	P01023	Alpha-2-macroglobulin	QTOF_039
CytA	7	20	*	A2M	P01023	Alpha-2-macroglobulin
CytA	8	20	$	A2M	P01023	Alpha-2-macroglobulin	XCT_025
CytA	9	20	*	A2M	P01023	Alpha-2-macroglobulin
CytA	10	20	*	A2M	P01023	Alpha-2-macroglobulin
CytA	11	24	$	ALB	P02768	Albumin	QTOF_040
CytA	12	27	*	HBA1	P69904	Hemoglobin, alpha 1
CytA	13	27	$	HBA1	P69904	Hemoglobin, alpha 2	XCT_030
CytA	14	8	$	CLTC	Q00610	Clathrin, heavy chain (Hc)	QTOF_032
CytA	15	21	X	no ID	no ID
CytA	16	24	*	ALB	P02768	Albumin
CytA	17	24	*	ALB	P02768	Albumin
CytA	18	24	*	ALB	P02768	Albumin	XCT_023
CytA	19	24	*	ALB	P02768	Albumin
CytA	20	24	*	ALB	P02768	Albumin
CytB	21	24	*	ALB	P02768	Albumin	XCT_024
CytB	22	24	*	ALB	P02768	Albumin
CytB	23	24	*	ALB	P02768	Albumin
CytB	24	22	$	MAP2	P11137	Microtubule-associated protein 2	QTOF_026
CytB	25	5	$	HSP90B1	P14625	Heat shock protein 90kDa beta (Grp94), member 1	XCT_041
CytB	26	22	$	USP5	P45974	Ubiquitin specific peptidase 5 (isopeptidase T)	QTOF_027
CytB	27	18	$	ALDH1L1	O75891	Aldehyde dehydrogenase 1 family, member L1	QTOF_036
CytB	28	8	*	KIF5C	O60282	Kinesin family member 5C	QTOF_038
CytB	29	13	$	KIF5C	O60282	Kinesin family member 5C	XCT_071
CytB	30	24	X	no ID	no ID
CytB	31	21	*	VCL	P18206	Vinculin
CytB	32	24	$	VCL	P18206	Vinculin	XCT_022
CytB	33	24	*	VCL	P18206	Vinculin
CytB	34	27	*	HBA1	P69904	Hemoglobin, alpha 1
CytB	35	6	*	HK1	P19367	Hexokinase 1
CytB	36	4	$	HK1	P19367	Hexokinase 1	XCT_026
CytB	37	6	*	DNM1	Q05193	Dynamin 1	XCT_052
CytB	38	6	*	DNM1	Q05193	Dynamin 1	QTOF_030
CytA	39	9	*	DNM1	Q05193	Dynamin 1	QTOF_034
CytA	40	9	*	DNM1	Q05193	Dynamin 1	QTOF_033
CytA	41	5	/	PYGB	P11216	Phosphorylase, glycogen; brain	QTOF_031
				ACO1	P21399	Aconitase 1, soluble
CytA	42	24	*	A1BG	P04217	Alpha-1-B glycoprotein	QTOF_028
CytA	43	25	/	ATP6V1A	P38606	ATPase, H+ transporting, lysosomal 70kDa, V1 subunit A	QTOF_145
				HSPA8	P11142	Heat shock 70kDa protein 8
CytA	44	28	*	ALDH1L1	O75891	Aldehyde dehydrogenase 1 family, member L1
CytA	45	18	$	LRSAM1	Q6UWE0	Leucine rich repeat and sterile alpha motif containing 1	QTOF_041
CytA	46	24	X	no ID	no ID
CytA	47	24	X	no ID	no ID
CytA	48	24	X	no ID	no ID
CytB	49	21	*	DNM1	Q05193	Dynamin 1	QTOF_066
CytB	50	21	$	DNM1	Q05193	Dynamin 1	QTOF_029
CytB	51	29	X	no ID	no ID
CytB	52	21	$	EZR	P15311	Ezrin	XCT_043
CytB	53	24	X	no ID	no ID
CytB	54	26	/	ATP6V1A	P38606	ATPase, H+ transporting, lysosomal 70kDa, V1 subunit A	QTOF_146
				HSPA8	P11142	Heat shock 70kDa protein 8
CytB	55	5	/	PRER	P48147	Prolyl endopeptidase	QTOF_054
				DPYSL2	Q16555	Dihydropyrimidinase-like 2
CytB	56	22	/	DPYSL2	Q16555	Dihydropyrimidinase-like 2	QTOF_064
				HSPA12A	O43301	Heat shock 70kDa protein 12A
CytB	57	21	/	DPYSL2	Q16555	Dihydropyrimidinase-like 2	QTOF_151
				ALB	P02768	Albumin
CytB	58	22	X	no ID	no ID
CytB	59	9	$	DNM1L	O00429	Dynamin 1-like	XCT_029
CytA	60	24	*	TF	P02787	Transferrin	XCT_027
CytA	61	24	*	TF	P02787	Transferrin
CytA	62	24	*	TF	P02787	Transferrin
CytA	63	24	*	TF	P02787	Transferrin
CytA	64	24	*	TF	P02787	Transferrin
CytA	65	32	*	NSF	P46459	N-ethylmaleimide-sensitive factor	XCT_028
CytA	66	28	*	NSF	P46459	N-ethylmaleimide-sensitive factor
CytB	67	22	X	no ID	no ID
CytB	68	3	*	TF	P02787	Transferrin
CytB	69	3	$	TF	P02787	Transferrin	QTOF_049
CytB	70	3	*	TF	P02787	Transferrin
CytB	71	29	X	no ID	no ID
CytB	72	5	/	ANXA6	P08133	Annexin A6	QTOF_056
				HSPA2	P54652	Heat shock 70kDa protein 2
CytA	73	24	*	ALB	P02768	Albumin
CytA	74	24	*	ALB	P02768	Albumin
CytA	75	24	*	ALB	P02768	Albumin
CytA	76	24	$	ALB	P02768	Albumin	XCT_016
CytA	77	24	*	ALB	P02768	Albumin
CytA	78	24	*	ALB	P02768	Albumin
CytA	79	24	*	ALB	P02768	Albumin
CytA	80	24	*	ALB	P02768	Albumin
CytA	81	24	*	ALB	P02768	Albumin
CytA	82	24	*	ALB	P02768	Albumin
CytA	83	24	*	ALB	P02768	Albumin	XCT_039
CytA	84	24	*	ALB	P02768	Albumin
CytA	85	24	*	ALB	P02768	Albumin
CytA	86	24	*	ALB	P02768	Albumin
CytA	87	24	*	ALB	P02768	Albumin
CytA	88	26	*	DPYSL2	Q16555	Dihydropyrimidinase-like 2	QTOF_055
CytA	89	26	/	DPYSL2	Q16555	Dihydropyrimidinase-like 2	QTOF_148
				ALB	P02768	Albumin
CytA	90	26	/	DPYSL2	Q16555	Dihydropyrimidinase-like 2
				ALB	P02768	Albumin
CytA	91	26	$	ALB	P02768	Albumin	XCT_010
CytA	92	26	/	DPYSL2	Q16555	Dihydropyrimidinase-like 2
				ALB	P02768	Albumin
CytA	93	26	$	DPYSL2	Q16555	Dihydropyrimidinase-like 2	QTOF_147
CytA	94	26	*	ALB	P02768	Albumin
CytA	95	26	*	ALB	P02768	Albumin
CytA	96	24	*	ALB	P02768	Albumin
CytA	97	24	$	ALB	P02768	Albumin	XCT_001
CytA	98	24	*	ALB	P02768	Albumin
CytA	99	32	*	ALB	P02768	Albumin
CytA	100	32	*	ALB	P02768	Albumin
CytA	101	32	*	ALB	P02768	Albumin
CytA	102	18	*	STXBP1	P61764	Syntaxin binding protein 1	QTOF_065
CytA	103	16	*	DPYSL5	Q9BPU6	Dihydropyrimidinase-like 5
CytA	104	21	X	no ID	no ID
CytA	105	21	$	DPYSL5	Q9BPU6	Dihydropyrimidinase-like 5	XCT_021
CytA	106	24	$	PKM2	P14618	Pyruvate kinase, muscle	QTOF_048
CytB	107	8	/	DPYSL5	Q9BPU6	Dihydropyrimidinase-like 5
				CRMP1	Q14194	Collapsin response mediator protein 1
CytB	108	9	/	DPYSL5	Q9BPU6	Dihydropyrimidinase-like 5	QTOF_063
				CRMP1	Q14194	Collapsin response mediator protein 1
CytA	109	5	/	CALR	P27797	Calreticulin	QTOF_060
				SYT1	P21579	Synaptotagmin I
CytB	110	14	*	SERPINA3	P01011	Serpin peptidase inhibitor, clade A (alpha-1 antiproteinase, antitrypsin), member 3
CytB	111	14	$	SERPINA3	P01011	Serpin peptidase inhibitor, clade A (alpha-1 antiproteinase, antitrypsin), member 3	XCT_037
CytB	112	14	*	SERPINA3	P01011	Serpin peptidase inhibitor, clade A (alpha-1 antiproteinase, antitrypsin), member 3
CytB	113	14	*	SERPINA3	P01011	Serpin peptidase inhibitor, clade A (alpha-1 antiproteinase, antitrypsin), member 3
CytA	114	5	/	RAD23B	P54727	RAD23 homolog B (S. cerevisiae)	QTOF_059
				VCAN	P13611	Versican
CytB	115	25	*	SERPINA1	P01009	Serpin peptidase inhibitor, clade A (alpha-1 antiproteinase, antitrypsin), member 1
CytB	116	25	*	SERPINA1	P01009	Serpin peptidase inhibitor, clade A (alpha-1 antiproteinase, antitrypsin), member 1
CytB	117	25	*	SERPINA1	P01009	Serpin peptidase inhibitor, clade A (alpha-1 antiproteinase, antitrypsin), member 1
CytB	118	25	$	SERPINA1	P01009	Serpin peptidase inhibitor, clade A (alpha-1 antiproteinase, antitrypsin), member 1	XCT_002
CytB	119	13	$	RAP1GDS1	P52306	RAP1, GTP-GDP dissociation stimulator 1	QTOF_005
CytB	120	8	*	CCT5	P48643	Chaperonin containing TCP1, subunit 5 (epsilon)	QTOF_058
CytB	121	18	*	PPP3CA	Q08209	Protein phosphatase 3 (formerly 2B), catalytic subunit, alpha isoform
CytB	122	19	*	PPP3CA	Q08209	Protein phosphatase 3 (formerly 2B), catalytic subunit, alpha isoform	XCT_033
CytA	123	22	*	DPYSL2	Q16555	Dihydropyrimidinase-like 2
CytA	124	22	$	DPYSL2	Q16555	Dihydropyrimidinase-like 2	QTOF_057
CytA	125	22	*	DPYSL2	Q16555	Dihydropyrimidinase-like 2
CytA	126	22	*	DPYSL2	Q16555	Dihydropyrimidinase-like 2	XCT_054
CytB	127	9	$	DPYSL4	O14531	Dihydropyrimidinase-like 4	QTOF_062
CytB	128	9	$	DPYSL5	Q9BPU6	Dihydropyrimidinase-like 5	XCT_070
CytA	129	9	*	CRMP1	Q14194	Collapsin response mediator protein 1	QTOF_051
CytA	130	9	$	DPYSL4	O14531	Dihydropyrimidinase-like 4	QTOF_149
CytA	131	9	X	no ID	no ID
CytB	132	27	*	CAT	P04040	Catalase
CytB	133	27	*	CAT	P04040	Catalase	XCT_012
CytB	134	27	*	CAT	P04040	Catalase	XCT_011
CytB	135	27	*	CAT	P04040	Catalase
CytA	136	18	*	RAP1GDS1	P52306	RAP1, GTP-GDP dissociation stimulator 1	QTOF_061
CytB	137	22	*	GC	P02774	Group-specific component (vitamin D binding protein)	XCT_063
CytB	138	22	*	GC	P02774	Group-specific component (vitamin D binding protein)	XCT_062
CytB	139	5	$	ALDH2	P05091	Aldehyde dehydrogenase 2 family (mitochondrial)	QTOF_045
CytA	140	5	*	ALDH1A1	P00352	Aldehyde dehydrogenase 1 family, member A1	QTOF_021
CytA	141	7	*	ANXA11	P50995	Annexin A11	XCT_049
CytA	142	6	*	PKM2	P14618	Pyruvate kinase, muscle	QTOF_024
CytA	143	6	*	PKM2	P14618	Pyruvate kinase, muscle	XCT_051
CytB	144	21	*	UGP2	Q16851	UDP-glucose pyrophosphorylase 2	XCT_060
CytB	145	23	$	ALDH6A1	Q02252	Aldehyde dehydrogenase 6 family, member A1	XCT_059
CytB	146	28	$	ATP5A1	P25705	ATP synthase, H+ transporting, mitochondrial F1 complex, alpha subunit 1, cardiac muscle	XCT_058
CytB	147	28	/	ALDH6A1	Q02252	Aldehyde dehydrogenase 6 family, member A1	XCT_057
				IGHG1	P01857	Immunoglobulin heavy constant gamma 1 (G1m marker)
CytB	148	7	*	IGHG1	P01857	Immunoglobulin heavy constant gamma 1 (G1m marker)	XCT_031
CytB	149	7	*	IGHG1	P01857	Immunoglobulin heavy constant gamma 1 (G1m marker)
CytB	150	13	$	GFAP	P14136	Glial fibrillary acidic protein	QTOF_047
CytB	151	13	$	GFAP	P14136	Glial fibrillary acidic protein
CytB	152	10	$	GFAP	P14136	Glial fibrillary acidic protein
CytB	153	10	$	GFAP	P14136	Glial fibrillary acidic protein	XCT_080
CytB	154	10	$	GFAP	P14136	Glial fibrillary acidic protein	XCT_014
CytB	155	16	$	GFAP	P14136	Glial fibrillary acidic protein
CytA	156	7	$	ACTR3	P61158	ARP3 actin-related protein 3 homolog (yeast)	QTOF_050
CytA	157	7	$	ACTR3	P61158	ARP3 actin-related protein 3 homolog (yeast)	XCT_061
CytA	158	7	X	No ID	no ID
CytA	159	7	$	ACTR3B	Q9P1U1	ARP3 actin-related protein 3 homolog B (yeast)	XCT_034
CytA	160	13	X	no ID	no ID
CytA	161	8	/	EEF1G	P26641	Eukaryotic translation elongation factor 1 gamma	QTOF_020
				ENO1	P06733	Enolase 1, (alpha)
CytA	162	3	$	ENO1	P06733	Enolase 1, (alpha)	QTOF_006
CytA	163	8	*	PSMC6	P62333	Proteasome (prosome, macropain) 26S subunit, ATPase, 6	QTOF_015
CytA	164	21	$	EEF1G	P26641	Eukaryotic translation elongation factor 1 gamma	XCT_053
CytA	165	24	$	ORM1	P02763	Orosomucoid 1	XCT_036
CytA	166	24	*	ORM1	P02763	Orosomucoid 1
CytB	167	3	$	NSFL1C	Q9UNZ2	NSFL1 (p97) cofactor (p47)	XCT_056
CytA	168	13	$	GFAP	P14136	Glial fibrillary acidic protein	QTOF_150
CytA	169	12	$	GFAP	P14136	Glial fibrillary acidic protein
CytA	170	12	$	GFAP	P14136	Glial fibrillary acidic protein	XCT_035
CytA	171	24	$	GFAP	P14136	Glial fibrillary acidic protein	QTOF_042
CytA	172	28	*	CKB	P12277	Creatine kinase, brain	XCT_069
CytA	173	13	$	GFAP	P14136	Glial fibrillary acidic protein	QTOF_043
CytA	174	28	*	CKB	P12277	Creatine kinase, brain	QTOF_044
CytA	175	5	/	MPI	P34949	Mannose phosphate isomerase	QTOF_052
				PPME1	Q9Y570	Protein phosphatase methylesterase 1
CytB	176	15	*	HP	P00738	Haptoglobin	QTOF_046
CytB	177	15	*	HP	P00738	Haptoglobin	XCT_066
CytB	178	15	*	HP	P00738	Haptoglobin
CytB	179	14	$	SERPINB9	P50453	Serpin peptidase inhibitor, clade B (ovalbumin), member 9	XCT_067
CytB	180	14	$	CAPG	P40121	Capping protein (actin filament), gelsolin-like	QTOF_019
CytB	181	21	$	PPP2R4	Q15257	Protein phosphatase 2A activator, regulatory subunit 4	QTOF_018
CytB	182	5	/	ALDOC	P09972	Aldolase C, fructose-bisphosphate	QTOF_017
				PHYHIPL	Q96FC7	Phytanoyl-CoA 2-hydroxylase interacting protein-like
CytA	183	34	$	TPM2	P07951	Tropomyosin 2 (beta)	XCT_019
CytA	184	34	*	TPM1	P09493	Tropomyosin 1 (alpha)
CytA	185	5	$	CRYM	Q14894	Crystallin, mu	QTOF_025
CytA	186	8	$	GNAO1	P09471	Guanine nucleotide binding protein (G protein), alpha activating activity polypeptide O	XCT_055
CytA	187	8	$	GNAO1	P09471	Guanine nucleotide binding protein (G protein), alpha activating activity polypeptide O	QTOF_053
CytA	188	5	$	GOT2	P00505	Glutamic-oxaloacetic transaminase 2, mitochondrial (aspartate aminotransferase 2)	QTOF_014
CytB	189	28	*	ANXA1	P04083	Annexin A1	QTOF_007
CytA	190	5	$	GAPDH	P04406	Glyceraldehyde-3-phosphate dehydrogenase	QTOF_023
CytB	191	12	*	ANXA2	P07355	Annexin A2
CytB	192	12	$	ANXA2	P07355	Annexin A2	QTOF_022
CytB	193	28	$	ANXA5	P08758	Annexin A5	XCT_018
CytB	194	6	*	NAPA	P54920	N-ethylmaleimide-sensitive factor attachment protein, alpha	XCT_040
CytB	195	6	*	NAPB	Q9H115	N-ethylmaleimide-sensitive factor attachment protein, beta	XCT_068
CytA	196	8	$	MAPRE3	Q9UPY8	Microtubule-associated protein, RP/EB family, member 3	XCT_038
CytA	197	13	X	no ID	no ID
CytA	198	22	X	no ID	no ID
CytA	199	27	*	CA1	P00915	Carbonic anhydrase I	QTOF_142
CytA	200	27	*	CA1	P00915	Carbonic anhydrase I	XCT_004
CytA	201	27	*	CA1	P00915	Carbonic anhydrase I	XCT_003
CytA	202	27	*	CA1	P00915	Carbonic anhydrase I
CytA	203	27	*	CA1	P00915	Carbonic anhydrase I
CytA	204	8	$	CDK5	Q00535	Cyclin-dependent kinase 5	XCT_065
CytA	205	6	X	no ID	no ID
CytB	206	27	*	HBA2	P69905	Hemoglobin, alpha 1	QTOF_013
CytB	207	27	*	CA2	P00918	Carbonic anhydrase II	QTOF_143
CytB	208	3	*	QDPR	P09417	Quinoid dihydropteridine reductase	QTOF_011
CytB	209	28	X	no ID	no ID
CytB	210	28	$	BDH2	Q9BUT1	3-hydroxybutyrate dehydrogenase, type 2	XCT_050
CytB	211	9	$	TPPP	O94811	Tubulin polymerization promoting protein	XCT_064
CytB	212	3	$	GSTM2	P28161	Glutathione S-transferase M2 (muscle)	QTOF_012
CytB	213	28	$	APOA1	P02647	Apolipoprotein A-I	XCT_006
CytB	214	28	$	APOA1	P02647	Apolipoprotein A-I	XCT_007
CytA	215	27	*	BLVRB	P30043	Biliverdin reductase B (flavin reductase (NADPH))	QTOF_067
CytA	216	27	$	BLVRB	P30043	Biliverdin reductase B (flavin reductase (NADPH))	XCT_005
CytA	217	34	*	TAGLN	Q01995	Transgelin	XCT_008
CytA	218	22	*	TAGLN2	P37802	Transgelin 2	XCT_009
CytA	219	16	$	PRDX2	P32119	Peroxiredoxin 2	XCT_047
CytA	220	28	$	PRDX2	P32119	Peroxiredoxin 2	QTOF_004
CytA	221	27	*	APRT	P007741	Adenine phosphoribosyltransferase	XCT_020
CytA	222	28	$	PRDX2	P32119	Peroxiredoxin 2	XCT_048
CytB	223	5	X	no ID	no ID
CytB	224	34	*	TAGLN	Q01995	Transgelin	XCT_015
CytB	225	5	*	SNCA	P37840	Synuclein, alpha (non A4 component of amyloid precursor)
CytB	226	5	$	SNCA	P37840	Synuclein, alpha (non A4 component of amyloid precursor)	XCT_044
CytB	227	5	$	STMN1	P16949	Stathmin 1/oncoprotein 18	XCT_013
CytA	228	15	*	ARF3	P61204	ADP-ribosylation factor 3	XCT_032
CytA	229	15	$	ARF3	P61204	ADP-ribosylation factor 3	QTOF_016
CytA	230	5	$	VAMP2	P63027	Vesicle-associated membrane protein 2 (synaptobrevin 2)	XCT_045
CytA	231	18	*	VAMP2	P63027	Vesicle-associated membrane protein 2 (synaptobrevin 2)	XCT_046
CytA	232	5	*	PPP3R1	P63098	Protein phosphatase 3 (formerly 2B), regulatory subunit B, alpha isoform	QTOF_010
CytB	233	26	$	UBE2N	P61088	Ubiquitin-conjugating enzyme E2N	QTOF_009
CytB	234	22	*	FABP5	Q01469	Fatty acid binding protein 5 (psoriasis-associated)	QTOF_008
CytB	235	27	$	HBB	P68871	Hemoglobin, beta	QTOF_144
P1	1	4	$	NEFM	P07197	Neurofilament, medium polypeptide	QTOF_001
P1	2	23	*	UBA1	P22314	Ubiquitin-like modifier activating enzyme 1
P1	3	23	*	UBA1	P22314	Ubiquitin-like modifier activating enzyme 1	QTOF_103
P1	4	23	$	UBA1	P22314	Ubiquitin-like modifier activating enzyme 1
P1	5	23	*	UBA1	P22314	Ubiquitin-like modifier activating enzyme 1
P1	6	28	*	FGG	P02679	Fibrinogen gamma chain
P1	7	37	*	FGG	P02679	Fibrinogen gamma chain
P1	8	37	*	FGG	P02679	Fibrinogen gamma chain
P1	9	37	*	FGG	P02679	Fibrinogen gamma chain	QTOF_002
P1	10	37	*	FGG	P02679	Fibrinogen gamma chain
P1	11	37	*	FGG	P02679	Fibrinogen gamma chain	QTOF_003
P1	12	36	*	FGG	P02679	Fibrinogen gamma chain
P1	13	36	*	FGG	P02679	Fibrinogen gamma chain
P1	14	17	$	DNM1	Q05193	Dynamin 1	QTOF_102
P1	15	14	X	no ID	no ID
P1	16	14	X	no ID	no ID
P1	17	2	$	NEFL	P07196	Neurofilament, light polypeptide 68kDa	QTOF_107
P1	18	19	$	NEFL	P07196	Neurofilament, light polypeptide 68kDa	QTOF_137
P1	19	32	*	ALB	P02768	Albumin	QTOF_105
P1	20	32	*	ALB	P02768	Albumin
P1	21	24	*	ALB	P02768	Albumin
P1	22	24	*	ALB	P02768	Albumin
P1	23	24	*	ALB	P02768	Albumin
P1	24	21	*	ALB	P02768	Albumin
P1	25	21	*	ALB	P02768	Albumin
P1	26	8	$	DPYSL2	Q16555	Dihydropyrimidinase-like 2	QTOF_104
P1	27	18	/	DPYSL2	Q16555	Dihydropyrimidinase-like 2	QTOF_097
				CCT3	P49368	Chaperonin containing TCP1, subunit 3 (gamma)
P1	28	4	X	no ID	no ID
P1	29	13	$	SYN1	P17600	Synapsin I	QTOF_091
P1	30	28	X	no ID	no ID
P1	31	28	X	no ID	no ID
P1	32	28	X	no ID	no ID
P1	33	35	X	no ID	no ID
P1	34	35	X	no ID	no ID
P1	35	35	X	no ID	no ID
P1	36	35	X	no ID	no ID
P1	37	35	X	no ID	no ID
P1	38	18	*	GDI1	P31150	GDP dissociation inhibitor 1	QTOF_093
P1	39	4	*	INA	Q16352	Internexin neuronal intermediate filament protein, alpha	QTOF_092
P1	40	11	/	HNRNPK	P61978	Heterogeneous nuclear ribonucleoprotein K	QTOF_135
				CPNE6	O95741	Copine VI (neuronal)
P1	41	23	$	DSP	P15924	Desmoplakin	QTOF_141
P1	42	23	$	CRMP1	Q14194	Collapsin response mediator protein 1	QTOF_132
P1	43	23	$	SYN2	Q92777	Synapsin II	QTOF_098
P1	44	28	*	FGB	P02675	Fibrinogen beta chain
P1	45	23	X	no ID	no ID
P1	46	37	$	FGB	P02675	Fibrinogen beta chain	QTOF_100
P1	47	37	*	FGB	P02675	Fibrinogen beta chain
P1	48	37	*	FGB	P02675	Fibrinogen beta chain	QTOF_099
P1	49	37	*	FGB	P02675	Fibrinogen beta chain
P1	50	28	$	ATP5A1	P25705	ATP synthase, H+ transporting, mitochondrial F1 complex, alpha subunit 1, cardiac muscle	QTOF_136
P1	51	30	$	ATP5A1	P25705	ATP synthase, H+ transporting, mitochondrial F1 complex, alpha subunit 1, cardiac muscle	QTOF_101
P1	52	11	*	TUBA1A	Q71U36	Tubulin, alpha 1a	QTOF_128
P1	53	11	*	TUBA1A	Q71U36	Tubulin, alpha 1a
P1	54	11	*	TUBA1A	Q71U36	Tubulin, alpha 1a
P1	55	1	*	TUBA1A	Q71U36	Tubulin, alpha 1a
P1	56	1	*	TUBA1A	Q71U36	Tubulin, alpha 1a	QTOF_138
P1	57	4	*	ALDH2	P05091	Aldehyde dehydrogenase 2 family (mitochondrial)	QTOF_096
P1	58	13	*	GFAP	P14136	Glial fibrillary acidic protein
P1	59	13	*	GFAP	P14136	Glial fibrillary acidic protein
P1	60	13	*	GFAP	P14136	Glial fibrillary acidic protein
P1	61	13	*	GFAP	P14136	Glial fibrillary acidic protein
P1	62	1	$	GFAP	P14136	Glial fibrillary acidic protein	QTOF_152
P1	63	2	$	GFAP	P14136	Glial fibrillary acidic protein	QTOF_106
P1	64	2	$	GFAP	P14136	Glial fibrillary acidic protein	QTOF_154
P1	65	33	*	GFAP	P14136	Glial fibrillary acidic protein
P1	66	33	$	GFAP	P14136	Glial fibrillary acidic protein	QTOF_090
P1	67	33	$	GFAP	P14136	Glial fibrillary acidic protein	QTOF_153
P1	68	17	*	GFAP	P14136	Glial fibrillary acidic protein
P1	69	17	*	GFAP	P14136	Glial fibrillary acidic protein
P1	70	30	*	TMOD2	Q9NZR1	Tropomodulin 2 (neuronal)
P1	71	28	$	TMOD2	Q9NZR1	Tropomodulin 2 (neuronal)	QTOF_089
P1	72	17	*	GFAP	P14136	Glial fibrillary acidic protein	QTOF_095
P1	73	17	*	GFAP	P14136	Glial fibrillary acidic protein
P1	74	17	/	ACTB	P60709	Actin, beta
				ACTG1	P63261	Actin, gamma 1
P1	75	17	/	ACTB	P60709	Actin, beta	QTOF_134
				ACTG1	P63261	Actin, gamma 1
P1	76	17	/	ACTB	P60709	Actin, beta
				ACTG1	P63261	Actin, gamma 1
P1	77	17	/	ACTB	P60709	Actin, beta
				ACTG1	P63261	Actin, gamma 1
P1	78	22	X	no ID	no ID
P1	79	17	/	ACTB	P60709	Actin, beta	QTOF_133
				ACTG1	P63261	Actin, gamma 1
P1	80	17	/	ACTB	P60709	Actin, beta	QTOF_094
				ACTG1	P63261	Actin, gamma 1
P1	81	15	*	GNAQ	P50148	Guanine nucleotide binding protein (G protein), q polypeptide	QTOF_083
P1	82	17	$	IDH3A	P50213	Isocitrate dehydrogenase 3 (NAD+) alpha	QTOF_081
P1	83	4	*	SIRT2	Q8IXJ6	Sirtuin 2	QTOF_080
P1	84	33	$	APOD	P05090	Apolipoprotein D	QTOF_082
P1	85	34	$	TPM2	P07951	Tropomyosin 2 (beta)	QTOF_086
P1	86	34	$	TPM1	P09493	Tropomyosin 1 (alpha)	QTOF_085
P1	87	5	$	HNRNPC	P07910	Heterogeneous nuclear ribonucleoprotein C (C1/C2)	QTOF_088
P1	88	18	$	CRYM	Q14894	Crystallin, mu	QTOF_087
P1	89	33	*	LASP1	Q14847	LIM and SH3 protein 1	QTOF_079
P1	90	18	/	HNRPDL	O14979	Heterogeneous nuclear ribonucleoprotein D-like	QTOF_078
				PHYHIP	Q92561	Phytanoyl-CoA 2-hydroxylase interacting protein
P1	91	13	*	LASP1	Q14847	LIM and SH3 protein 1	QTOF_140
P1	92	17	X	no ID	no ID
P1	93	18	$	GAPDH	P04406	Glyceraldehyde-3-phosphate dehydrogenase	QTOF_077
P1	94	30	X	no ID	no ID
P1	95	22	$	YWHAE	P62258	Tyrosine 3-monooxygenase/tryptophan 5-monooxygenase activation protein, epsilon polypeptide	QTOF_084
P1	96	22	/	YWHAZ	P63104	Tyrosine 3-monooxygenase/tryptophan 5-monooxygenase activation protein, zeta polypeptide	QTOF_068
				YWHAB	P31946	Tyrosine 3-monooxygenase/tryptophan 5-monooxygenase activation protein, beta polypeptide
P1	97	19	$	SNAP25	P60880	Synaptosomal-associated protein, 25kDa	QTOF_069
P1	98	27	*	CA1	P00915	Carbonic anhydrase I
P1	99	27	*	CA1	P00915	Carbonic anhydrase I
P1	100	27	*	CA1	P00915	Carbonic anhydrase I
P1	101	28	*	CA2	P00918	Carbonic anhydrase II	QTOF_076
P1	102	28	*	CA2	P00918	Carbonic anhydrase II
P1	103	4	$	TPPP	O94811	Tubulin polymerization promoting protein	QTOF_074
P1	104	22	*	PCMT1	P22061	Protein-L-isoaspartate (D-aspartate) O-methyltransferase	QTOF_075
P1	105	31	X	no ID	no ID
P1	106	23	*	PRDX2	P32119	Peroxiredoxin 2
P1	107	18	$	PRDX2	P32119	Peroxiredoxin 2	QTOF_070
P1	108	4	*	CRYAB	P02511	Crystallin, alpha B
P1	109	18	$	STMN1	P16949	Stathmin 1/oncoprotein 18	QTOF_139
P1	110	15	*	ARF3	P61204	ADP-ribosylation factor 3	QTOF_072
P1	111	19	*	ARF3	P61204	ADP-ribosylation factor 3
P1	112	13	X	no ID	no ID
P1	113	21	$	PRDX5	P30044	Peroxiredoxin 5	QTOF_073
P1	114	28	*	FABP5	Q01469	Fatty acid binding protein 5 (psoriasis-associated)	QTOF_071
P2	1	21	*	CTNNA2	P26232	Catenin (cadherin-associated protein), alpha 2	QTOF_108
P2	2	22	*	OGDHL	Q9ULD0	Oxoglutarate dehydrogenase-like
P2	3	4	$	NEFL	P07196	Neurofilament, light polypeptide 68kDa	QTOF_113
P2	4	13	/	NSF	P46459	N-ethylmaleimide-sensitive factor	QTOF_109
				STXBP1	P61764	Syntaxin binding protein 1
P2	5	24	*	ALB	P02768	Albumin	QTOF_131
P2	6	24	*	ALB	P02768	Albumin
P2	7	21	*	ALB	P02768	Albumin
P2	8	21	$	ALB	P02768	Albumin	QTOF_127
P2	9	21	*	ALB	P02768	Albumin
P2	10	21	*	ALB	P02768	Albumin
P2	11	18	*	GDI1	P31150	GDP dissociation inhibitor 1
P2	12	18	*	GDI1	P31150	GDP dissociation inhibitor 1	QTOF_115
P2	13	18	*	GDI1	P31150	GDP dissociation inhibitor 1	QTOF_114
P2	14	22	$	SYN2	Q92777	Synapsin II	QTOF_112
P2	15	18	/	PKM2	P14618	Pyruvate kinase, muscle	QTOF_111
				ALDH4A1	P30038	Aldehyde dehydrogenase 4 family, member A1
P2	16	11	$	SYN2	Q92777	Synapsin II	QTOF_110
P2	17	5	*	TUBA1A	Q71U36	Tubulin, alpha 1a
P2	18	13	/	TUBA1A	Q71U36	Tubulin, alpha 1a	XCT_074
				TUBA1B	P68363	Tubulin, alpha 1b
P2	19	11	*	TUBA1A	Q71U36	Tubulin, alpha 1a
P2	20	11	/	TUBA1A	Q71U36	Tubulin, alpha 1a	QTOF_124
				TUBA1C	Q9BQE3	Tubulin, alpha 1c
P2	21	11	*	TUBA1A	Q71U36	Tubulin, alpha 1a
P2	22	11	*	TUBA1A	Q71U36	Tubulin, alpha 1a
P2	23	13	*	GFAP	P14136	Glial fibrillary acidic protein	XCT_077
P2	24	13	*	GFAP	P14136	Glial fibrillary acidic protein
P2	25	32	*	GFAP	P14136	Glial fibrillary acidic protein
P2	26	32	*	GFAP	P14136	Glial fibrillary acidic protein	XCT_075
P2	27	32	$	GFAP	P14136	Glial fibrillary acidic protein	XCT_076
P2	28	32	*	GFAP	P14136	Glial fibrillary acidic protein
P2	29	13	$	GNAO1	P09471	Guanine nucleotide binding protein (G protein), alpha activating activity polypeptide O	QTOF_129
P2	30	1	$	GNAO1	P09471	Guanine nucleotide binding protein (G protein), alpha activating activity polypeptide O	QTOF_130
P2	31	13	*	VDAC1	P21796	Voltage-dependent anion channel 1	QTOF_116
P2	32	11	*	VDAC2	P45880	Voltage-dependent anion channel 2	QTOF_117
P2	33	27	*	CA1	P00915	Carbonic anhydrase I
P2	34	27	$	CA1	P00915	Carbonic anhydrase I	QTOF_126
P2	35	28	*	CA1	P00915	Carbonic anhydrase I
P2	36	28	$	CA2	P00918	Carbonic anhydrase II	XCT_079
P2	37	4	*	QDPR	P09417	Quinoid dihydropteridine reductase	QTOF_125
P2	38	28	X	no ID	no ID
P2	39	19	$	SNAP25	P60880	Synaptosomal-associated protein, 25kDa	QTOF_118
P2	40	19	$	SNAP25	P60880	Synaptosomal-associated protein, 25kDa	QTOF_119
P2	41	2	X	no ID	no ID
P2	42	2	$	CRYAB	P02511	Crystallin, alpha B	QTOF_122
P2	43	2	$	CRYAB	P02511	Crystallin, alpha B	XCT_078
P2	44	21	/	ARF3	P61204	ADP-ribosylation factor 3	XCT_073
				ARF1	P84077	ADP-ribosylation factor 1
P2	45	15	*	ARF3	P61204	ADP-ribosylation factor 3	XCT_072
P2	46	15	$	CFL1	P23528	Cofilin 1 (non-muscle)	QTOF_121
P2	47	18	$	CFL1	P23528	Cofilin 1 (non-muscle)	QTOF_123
P2	48	23	*	SOD1	P00441	Superoxide dismutase 1, soluble (amyotrophic lateral sclerosis 1 (adult))	QTOF_120
