# Supplementary material for: Proteomic analysis of human epileptic neocortex predicts vascular and glial changes in epileptic regions
Source: PLoS One. 2018 Apr 10;13(4):e0195639. doi: 10.1371/journal.pone.0195639 (PMC5892923; doi:10.1371/journal.pone.0195639)
Supplement: S4 Table — This table provides Mascot search information of identified proteins. Four levels of identification are used and each one coded by a label: i) '$': identification by MS of a single protein with multiple peptides or the spot has been identified by Western blot. ii) '*': identification of the spot inferred from MS and/or 2D-PAGE information indicate only one potential protein. iii) '/': identification of the spot inferred from MS and/or 2D-PAGE information indicate more than one potential protein. iv) the protein in the spot cannot be identified or predicted by our techniques. (XLSX) [file pone.0195639.s006.xlsx]

## Sheet: Table S4
MS file	2D map	spot #	ID level	Gene assigned	Gene MS found	Accession #	unique pep'	% covrage	Mowse score
QTOF_001	P1	1	$	NEFM	NEFM	P07197	4	5	185
QTOF_002	P1	9	*	FGG	FGG	P02679	3	10	60
QTOF_003	P1	11	*	FGG	FGG	P02679	6	17	228
QTOF_004	CytA	220	$	PRDX2	PRDX2	P32119	2	9	63
QTOF_005	CytB	119	$	RAP1GDS1	RAP1GDS1	P52306	5	7	137
QTOF_006	CytA	162	$	ENO1	ENO1	P06733	7	19	173
QTOF_007	CytB	189	*	ANXA1	AKR7A2	O43488	5	12	257
					ANXA1	P04083	6	20	255
					MDH1	P40925	3	11	119
QTOF_008	CytB	234	*	FABP5	HBB	P68871	5	36	113
					FABP5	Q01469	1	6	52
QTOF_009	CytB	233	$	UBE2N	UBE2N	P61088	5	27	172
QTOF_010	CytA	232	*	PPP3R1	PPP3R1	P63098	3	22	75
					SNCA	P37840	2	25	50
QTOF_011	CytB	208	*	QDPR	QDPR	P09417	5	35	251
					HBB	P68871	3	21	50
QTOF_012	CytB	212	$	GSTM2	GSTM2	P28161	7	33	227
QTOF_013	CytB	206	*	HBA	HBA	P69905	2	14	57
					NIPSNAP2	O075323	2	4	34
QTOF_014	CytA	188	$	GOT2	GOT2	P00505	5	14	227
QTOF_015	CytA	163	*	PSMC6	CKMT1B	P12532	4	12	171
					PSMC6	P62333	5	16	116
					IDH2	P48735	2	6	69
QTOF_016	CytA	229	$	ARF3	ARF3	P61204	6	33	179
QTOF_017	CytB	182	/	ALDOC / PHYHIPL	ALDOC	P09972	5	21	176
					PHYHIPL	Q96FC7	4	9	60
QTOF_018	CytB	181	$	PPP2R4	PPP2R4	Q15257	2	6	34
QTOF_019	CytB	180	$	CAPG	CAPG	P40121	3	10	69
QTOF_020	CytA	161	/	EEF1G / ENO1	EEF1G	P26641	4	10	167
					ENO1	P06733	4	14	143
QTOF_021	CytA	140	*	ALDH1A1	GLUD1 or GLUD2	P00367 or P49448	2	3	77
					ALDH1A1	P00352	4	10	66
QTOF_022	CytB	192	$	ANXA2	ANXA2	P07355	9	30	360
QTOF_023	CytA	190	$	GAPDH	GAPDH	P04406	4	17	87
QTOF_024	CytA	142	*	PKM2	PKM2	P14618	4	9	132
					FARSA	Q9Y285	3	7	101
					UGP2	Q16851	3	6	55
QTOF_025	CytA	185	$	CRYM	CRYM	Q14894	4	17	127
QTOF_026	CytB	24	$	MAP2	MAP2	P11137	3	2	124
QTOF_027	CytB	26	$	USP5	USP5	P45974	4	5	162
QTOF_028	CytA	42	*	A1BG	A1BG	P04217	3	6	81
					TUBA1C or TUBA1A or TUBA1B	Q9BQE3 or Q71U36 or P68363	3	7	56
QTOF_029	CytB	50	$	DNM1	DNM1	Q05193	11	13	382
QTOF_030	CytB	38	*	DNM1	DNM1	Q05193	18	21	576
					ACO1	P21399	5	5	105
					PYGB	P11216	4	5	89
QTOF_031	CytA	41	/	PYGB / ACO1	PYGB	P11216	9	11	233
					ACO1	P21399	9	12	187
QTOF_032	CytA	14	$	CLTC	CLTC	Q00610	5	3	51
QTOF_033	CytA	40	*	DNM1	DNM1	Q05193	8	9	228
					EEF2	P13639	5	5	91
QTOF_034	CytA	39	*	DNM1	DNM1	Q05193	11	13	316
					EEF2	P13639	4	4	83
QTOF_035	CytA	3	*	HSPH1	HSPH1	Q92598	6	8	171
					UBA1	P22314	4	5	95
					PSMD1	Q99460	4	4	70
QTOF_036	CytB	27	$	ALDH1L1	ALDA1L1	O75891	10	12	237
QTOF_037	CytA	4	$	PLCB1	PLCB1	Q9NQ66	10	8	169
QTOF_038	CytB	28	*	KIF5C	CAND1	Q86VP6	4	4	132
					KIF5C	O60282	7	8	119
QTOF_039	CytA	6	$	A2M	A2M	P01023	14	12	340
QTOF_040	CytA	11	$	ALB	ALB	P02768	5	8	131
QTOF_041	CytA	45	$	LRSAM1	LRSAM1	Q6UWE0	5	8	50
QTOF_042	CytA	171	$	GFAP	GFAP	P14136	2	4	51
QTOF_043	CytA	173	$	GFAP	GFAP	P14136	3	9	170
					ACTB or ACTG1	P60709 or P63261	2	5	47
QTOF_044	CytA	174	*	CKB	CKB	P12277	4	11	102
					ACTB or ACTG1	P60709 or P63261	3	9	100
					GFAP	P14136	3	9	91
QTOF_045	CytB	139	$	ALDH2	ALDH2	P05091	7	17	240
QTOF_046	CytB	176	*	HP	HP	P00738	4	10	127
					SH3GL2	Q99963	2	6	127
QTOF_047	CytB	150	$	GFAP	GFAP	P14136	7	21	392
					RNH1	P13489	3	8	164
					CDC37	Q16543	3	11	142
QTOF_048	CytA	106	$	PKM2	PKM2	P14618	9	22	287
QTOF_049	CytB	69	$	TF	TF	P02787	8	12	202
QTOF_050	CytA	156	$	ACTR3	ACTR3	P61158	5	13	80
QTOF_051	CytA	129	*	CRMP1	CRMP1	Q14194	11	23	587
					YARS	P54577	7	12	213
					DPYSL4	O14531	4	7	143
					DPYS	Q14117	3	6	104
QTOF_052	CytA	175	/	MPI / PPME1	MPI	P34943	5	12	161
					PPME1	Q9Y570	3	6	111
QTOF_053	CytA	187	$	GNAO1	GNAO1	P09471	6	21	215
QTOF_054	CytB	55	/	PRER / DPYSL2	PRER	P48147	13	23	445
					DPYSL2	Q16555	8	17	167
					NCDN	Q9UBB6	4	8	87
QTOF_055	CytA	88	*	DPYSL2	DPYSL2	Q16555	12	29	244
					RNPEP	Q9H4A4	4	6	91
QTOF_056	CytB	72	/	ANXA6 / HSPA2	ANXA6	P08133	15	21	345
					HSPA2	P54652	9	20	321
					DPYSL2	Q16555	4	7	80
QTOF_057	CytA	124	$	DPYSL2	DPYSL2	Q16555	12	26	397
QTOF_058	CytB	120	*	CCT5	CCT5	P48643	12	24	481
					PPP3CA	Q08209	6	12	170
					CCT8	P50990	5	9	110
					PPP3CB	P16298	5	11	95
QTOF_059	CytA	114	/	RAD23B / VCAN	RAD23B	P54727	3	8	90
					VCAN	P13611	3	0	48
QTOF_060	CytA	109	/	CALR / SYT1	CALR	P27797	5	11	188
					SYT1	P21579	2	5	64
QTOF_061	CytA	136	*	RAP1GDS1	RAP1GDS1	P52306	8	15	355
					RUFY3	Q7L099	3	7	106
					CAP2	P40123	3	7	71
QTOF_062	CytB	127	$	DPYSL4	DPYSL4	O14531	10	20	402
QTOF_063	CytB	108	/	DPYSL5 / CRMP1	DPYSL5	Q9BPU6	9	17	197
					CRMP1	Q14194	7	14	196
					DPYSL4	O14531	3	6	58
QTOF_064	CytB	56	/	DPYSL2 / HSPA12A	DPYSL2	Q16555	10	23	424
					HSPA12A	O43301	10	20	313
QTOF_065	CytA	102	*	STXBP1	STXBP1	P61764	8	13	246
					DPYSL2	Q16555	3	5	37
QTOF_066	CytB	49	*	DNM1	DNM1	Q05193	13	17	436
					PDCD6IP	Q8WUM4	9	11	256
QTOF_067	CytA	215	*	BLVRB	BLVRB	P30043	1	7	62
QTOF_068	P1	96	/	YWHAZ / YWHAB	YWHAZ	P63104	6	33	222
					YWHAB	P31946	4	19	153
QTOF_069	P1	97	$	SNAP25	SNAP25	P60880	5	31	214
QTOF_070	P1	107	$	PRDX2	PRDX2	P32119	4	22	164
QTOF_071	P1	114	*	FABP5	FABP5	Q01469	1	6	47
QTOF_072	P1	110	*	ARF3	ARF3 or ARF1	P61204 or P84077	4	27	182
					CFL1	P23528	3	22	105
QTOF_073	P1	113	$	PRDX5	PRDX5	P30044	5	28	209
QTOF_074	P1	103	$	TPPP	TPPP	O94811	2	12	146
QTOF_075	P1	104	*	PCMT1	PCMT1	P22061	1	4	46
QTOF_076	P1	101	*	CA2	CA2	P00918	1	3	32
QTOF_077	P1	93	$	GAPDH	GAPDH	P04406	3	12	104
QTOF_078	P1	90	/	HNRPDL / PHYHIP	HNRPDL	O14979	5	11	156
					PHYHIP	Q92561	2	5	63
QTOF_079	P1	89	*	LASP1	LASP1	Q14847	1	4	35
QTOF_080	P1	83	*	SIRT2	SIRT2	Q8IXJ6	7	23	310
					IDH3A	P50213	5	15	133
					GNB5	O14775	3	7	40
QTOF_081	P1	82	$	IDH3A	IDH3A	P50213	2	6	77
QTOF_082	P1	84	$	APOD	APOD	P05090	2	12	50
QTOF_083	P1	81	*	GNAQ	GNAQ	P50148	7	20	215
					GNAO1	P09471	3	8	39
QTOF_084	P1	95	$	YWHAE	YWHAE	P62258	6	26	215
QTOF_085	P1	86	$	TPM1	TPM1	P09493	5	10	143
QTOF_086	P1	85	$	TPM2	TPM2	P07951	4	7	127
QTOF_087	P1	88	$	CRYM	CRYM	Q14894	6	25	270
QTOF_088	P1	87	$	HNRNPC	HNRNPC	P07910	2	6	74
QTOF_089	P1	71	$	TMOD2	TMOD2	Q9NZR1	5	16	118
QTOF_090	P1	66	$	GFAP	GFAP	P14136	7	20	341
QTOF_091	P1	29	$	SYN1	SYN1	P17600	9	23	292
QTOF_092	P1	39	*	INA	INA	Q16352	13	29	559
					HASPD1	P10809	9	22	205
QTOF_093	P1	38	*	GDI1	HSPD1	P10809	9	25	231
					GDI1	P31150	8	26	210
					INA	Q16352	7	16	210
					SYT1	P21579	3	8	108
QTOF_094	P1	80	/	ACTB or ACTG1	CKB	P12277	8	29	289
					ACTA2 or ACTG2 or ACTC1	P62736 or P63267 or P68032	8	27	240
					ACTB or ACTG1	P60709 or P63261	7	22	220
QTOF_095	P1	72	*	GFAP	GFAP	P14136	7	21	265
					ACTB	P60709	4	14	92
					CKB	P12277	3	9	76
QTOF_096	P1	57	*	ALDH2	ALDH2	P05091	8	22	306
					SEPT8	Q92599	6	15	196
					DLST	P36957	6	13	192
					SELENBP1	Q13228	5	10	104
					CNDP2	Q96KP4	4	11	100
QTOF_097	P1	27	/	DPYSL2 / CCT3	DPYSL2	Q16555	17	44	694
					CCT3	P49368	5	10	115
QTOF_098	P1	43	$	SYN2	SYN2	Q92777	6	13	131
QTOF_099	P1	48	*	FGB	ATP5A1	P25705	6	13	217
					ALDH6A1	Q02252	6	15	169
					FGB	P02675	6	17	134
QTOF_100	P1	46	$	FGB	FGB	P02675	5	14	107
QTOF_101	P1	51	$	ATP5A1	ATP5A1	P25705	6	13	222
QTOF_102	P1	14	$	DNM1	DNM1	Q05193	7	8	211
QTOF_103	P1	3	*	UBA1	UBA1	P22314	13	18	534
QTOF_104	P1	26	$	DPYSL2	DPYSL2	Q16555	11	25	364
					HSPA12A	O43301	8	17	284
QTOF_105	P1	19	*	ALB	ALB	P02768	6	10	160
					DPYSL2	Q16555	3	5	90
QTOF_106	P1	63	$	GFAP	GFAP	P14136	9	26	431
QTOF_107	P1	17	$	NEFL	NEFL	P07196	11	26	548
QTOF_108	P2	1	*	CTNNA2	CTNNA2	P26232	12	17	419
					GANAB	Q14697	5	5	66
					HSPA4L	O95757	3	4	49
					CTNNB1	P35222	2	1	49
QTOF_109	P2	4	/	NSF / STXBP1	NSF	P46459	23	31	642
					STXBP	P61764	2	3	46
QTOF_110	P2	16	$	SYN2	SYN2	Q92777	5	10	88
QTOF_111	P2	15	/	PKM2 / ALDH4A1	PKM2	P14618	8	19	298
					ALDH4A1	P30038	5	11	139
QTOF_112	P2	14	$	SYN2	SYN2	Q92777	7	15	166
QTOF_113	P2	3	$	NEFL	NEFL	P07196	10	21	545
QTOF_114	P2	13	*	GDI1	GDI1	P31150	14	40	557
					TUBA1C	Q9BQE3	7	20	153
QTOF_115	P2	12	*	GDI1	GDI1	P31150	14	42	445
					PPP2R1A	P30153	7	15	189
QTOF_116	P2	31	*	VDAC1	VDAC1	P21796	12	53	443
					VDAC2	P45880	5	21	150
QTOF_117	P2	32	*	VDAC2	VDAC2	P45880	6	24	206
					VDAC1	P21796	3	15	112
QTOF_118	P2	39	$	SNAP25	SNAP25	P60880	3	21	121
QTOF_119	P2	40	$	SNAP25	SNAP25	P60880	3	21	141
QTOF_120	P2	48	*	SOD1	SOD1	P00441	1	9	37
QTOF_121	P2	46	$	CFL1	CFL1	P23528	2	15	66
QTOF_122	P2	42	$	CRYAB	CRYAB	P02511	2	10	60
QTOF_123	P2	47	$	CFL1	CFL1	P23528	5	43	201
QTOF_124	P2	20	/	TUBA1A / TUBA1C	TUBA1A	Q71U36	5	14	148
					TUBA1C	Q9BQE3	5	14	130
QTOF_125	P2	37	*	QDPR	QDPR	P09417	6	40	159
					TUBA8	Q9NY65	2	6	84
					TUBA3E	Q6PEY2	2	6	61
QTOF_126	P2	34	$	CA1	CA1	P00915	4	25	137
					PGAM1	P18669	4	27	35
QTOF_127	P2	8	$	ALB	ALB	P02768	10	15	263
QTOF_128	P1	52	*	TUBA1A	TUBA1A or TUBA1B	Q71U36 or P68363	8	23	225
					TUBA4A	P68366	6	17	163
QTOF_129	P2	29	$	GNAO1	GNAO1	P09471	5	18	179
QTOF_130	P2	30	$	GNAO1	GNAO1	P09471	2	7	36
QTOF_131	P2	5	*	ALB	ALB	P02768	6	9	225
					DPYSL2	Q16555	5	10	150
QTOF_132	P1	42	$	CRMP1	CRMP1	Q14194	2	2	66
QTOF_133	P1	79	/	ACTB or ACTG1	ACTB or ACTG1	P60709 or P63261	4	14	151
					ACTA2 or ACTG2 or ACTC1 or ACTA1	P62736 or P63267 or P68032 or P68133	4	14	132
QTOF_134	P1	75	/	ACTB or ACTG1	ACTB or ACTG1	P60709 or P63261	2	6	38
QTOF_135	P1	40	/	HNRNPK / CPNE6	HNRNPK	P61978	3	10	106
					CPNE6	O95741	2	3	39
QTOF_136	P1	50	$	ATP5A1	ATP5A1	P25705	5	11	231
QTOF_137	P1	18	$	NEFL	NEFL	P07196	2	4	51
QTOF_138	P1	56	*	TUBA1A	TUBA1A or TUBA1B	Q71U36 or P68363	11	30	441
					TUBA4A	P68366	9	23	279
QTOF_139	P1	109	$	STMN1	STMN1	P16949	2	14	96
QTOF_140	P1	91	*	LASP1	LASP1	Q14847	2	10	44
					GAPDH	P04406	2	8	37
QTOF_141	P1	41	$	DSP	DSP	P15924	5	1	136
QTOF_142	CytA	199	*	CA1	CA1	P00915	1	3	35
QTOF_143	CytB	207	*	CA2	CA2	P00918	3	11	153
					HBB	P68871	3	23	139
QTOF_144	CytB	235	$	HBB	HBB	P68871	3	23	127
QTOF_145	CytA	43	/	ATP6V1A / HSPA8	ATP6V1A	P38606	4	7	110
					HSPA8	P11142	2	3	101
QTOF_146	CytB	54	/	ATP6V1A / HSPA8	ATP6V1A	P38606	4	7	110
					HSPA8	P11142	2	3	101
					DPYSL2	Q16555	2	3	40
QTOF_147	CytA	93	$	DPYSL2	DPYSL2	Q16555	7	16	292
QTOF_148	CytA	89	/	DPYSL2 / ALB	DPYSL2	Q16555	9	21	315
					ALB	P02768	6	9	272
QTOF_149	CytA	130	$	DPYSL4	DPYSL4	O14531	2	3	46
QTOF_150	CytA	168	$	GFAP	GFAP	P14136	4	11	221
QTOF_151	CytB	57	/	DPYSL2 / ALB	DPYSL2	Q16555	10	22	380
					ALB	P02768	6	10	127
QTOF_152	P1	62	$	GFAP	GFAP	P14136	15	37	598
QTOF_153	P1	67	$	GFAP	GFAP	P14136	8	21	350
QTOF_154	P1	64	$	GFAP	GFAP	P14136	11	29	508
XCT_001	CytA	97	$	ALB	ALB	P02768	33	53	1208
XCT_002	CytB	118	$	SERPINA1	SERPINA1	P01009	19	52	915
XCT_003	CytA	201	*	CA1	CA1	P00915	6	29	344
					HBB	P68871	2	23	141
XCT_004	CytA	200	*	CA1	CA1	P00915	7	33	305
					HBB	P68871	3	23	132
XCT_005	CytA	216	$	BLVRB	BLVRB	P30043	4	23	230
XCT_006	CytB	213	$	APOA1	APOA1	P02647	7	23	233
XCT_007	CytB	214	$	APOA1	APOA1	P02647	5	19	252
XCT_008	CytA	217	*	TAGLN	TAGLN	Q01995	6	33	302
					AK1	P00568	3	16	164
XCT_009	CytA	218	*	TAGLN2	TAGLN2	P37802	2	11	134
					HBA	P69905	4	29	119
XCT_010	CytA	91	$	ALB	ALB	P02768	9	14	365
XCT_011	CytB	134	*	CAT	CAT	P04040	13	26	639
					PKM2	P14618	5	10	197
					ALDH4A1	P30038	3	6	73
XCT_012	CytB	133	*	CAT	CAT	P04040	14	28	613
					ALDH4A1	P30038	6	12	296
					PKM2	P14618	6	13	264
XCT_013	CytB	227	$	STMN1	STMN1	P16949	3	22	117
XCT_014	CytB	154	$	GFAP	GFAP	P14136	18	46	894
					ACTB or ACTG1	P60709 or P63261	9	28	303
XCT_015	CytB	224	*	TAGLN	TAGLN	Q01995	1	5	66
XCT_016	CytA	76	$	ALB	ALB	P02768	5	8	248
XCT_017	CytA	1	$	SNAP91	SNAP91	O60641	8	9	433
XCT_018	CytB	193	$	ANXA5	ANXA5	P08758	11	35	482
XCT_019	CytA	183	$	TPM2	TPM2	P07951	3	11	165
XCT_020	CytA	221	*	APRT	APRT	P07741	3	17	153
					PRDX2	P32119	4	19	150
					RAB2A	P61019	2	12	74
XCT_021	CytA	105	$	DPYSL5	DPYSL5	Q9BPU6	9	22	271
XCT_022	CytB	32	$	VCL	VCL	P18206	10	9	436
XCT_023	CytA	18	*	ALB	ALB	P02468	7	11	269
					CLTC	Q00610	5	4	109
XCT_024	CytB	21	*	ALB	ALB	P02768	1	1	70
XCT_025	CytA	8	$	A2M	A2M	P01023	2	1	67
XCT_026	CytB	36	$	HK1	HK1	P19367	11	11	400
XCT_027	CytA	60	*	TF	TF	P02787	8	12	297
					NSF	P46459	2	3	96
XCT_028	CytA	65	*	NSF	NSF	P46459	4	5	173
					WASF1	Q92558	2	4	88
					TF	P02787	2	3	51
XCT_029	CytB	59	$	DNM1L	DNM1L	O00429	6	10	208
XCT_030	CytA	13	$	HBA	HBA1	P69904	6	42	254
XCT_031	CytB	148	*	IGHG1	IGHG1	P01857	4	14	146
					IGHG3	P01860	4	10	108
XCT_032	CytA	228	*	ARF3	ARF3 or ARF1	P61204 or P84077	3	15	137
					CFL1	P23528	3	19	112
XCT_033	CytB	122	*	PPP3CA	PPP3CA	Q08209	7	14	268
					PPP3CB	P16298	5	11	179
					CCT8	P50990	5	9	149
XCT_034	CytA	159	$	ACTR3B	ACTR3B	Q9P1U1	6	15	261
XCT_035	CytA	170	$	GFAP	GFAP	P14136	5	14	349
					ASNA1	O43681	5	12	170
XCT_036	CytA	165	$	ORM1	ORM1	P02763	4	14	148
XCT_037	CytB	111	$	SERPINA3	SERPINA3	P01011	3	6	177
XCT_038	CytA	196	$	MAPRE3	MAPRE3	Q9UPY8	9	27	263
XCT_039	CytA	83	*	ALB	ALB	P02768	12	14	458
					IRGQ	Q8WZA9	5	9	202
					TUBB2B or TUBB2A	Q9BVA1 or Q13885	4	11	131
					TUBB8 or TUBB4A	Q3ZCM7 or P04350	3	7	82
					NRBP1	Q9UHY1	2	4	74
XCT_040	CytB	194	*	NAPA	NAPB	Q9H115	4	13	188
					APOE	P02649	3	14	171
					NAPA	P54920	3	11	99
XCT_041	CytB	25	$	HSP90B1	HSP90B1	P14625	11	15	580
XCT_042	CytA	2	/	CNTN1 / CP	CNTN1	Q12860	5	5	181
					CP	P00450	3	3	129
XCT_043	CytB	52	$	EZR	EZR	P15311	9	14	288
XCT_044	CytB	226	$	SNCA	SNCA	P37840	7	45	479
XCT_045	CytA	230	$	VAMP2	VAMP2	P63027	2	28	153
XCT_046	CytA	231	*	VAMP2	VAMP2 or VAMP3	P63027 or Q15836	1	14	103
XCT_047	CytA	219	$	PRDX2	PRDX2	P32119	4	23	222
XCT_048	CytA	222	$	PRDX2	PRDX2	P32119	4	16	150
XCT_049	CytA	141	*	ANXA11	FGB	P02675	7	19	294
					ANXA11	P50995	6	12	255
XCT_050	CytB	210	$	BDH2	BDH2	Q9BUT1	4	20	219
XCT_051	CytA	143	*	PKM2	CCT7	Q99832	14	30	677
					PKM2	P14618	11	28	615
XCT_052	CytB	37	*	DNM1	DNM1	Q05193	7	7	335
					DLG3	Q92796	4	6	120
XCT_053	CytA	164	$	EEF1G	EEF1G	P26641	7	15	318
XCT_054	CytA	126	*	DPYSL2	DPYSL2	Q16555	9	20	299
					PPP3CB	P16298	5	12	299
					PPP3CA	Q08209	3	6	167
					PSMC1	P62191	3	10	155
XCT_055	CytA	186	$	GNAO1	GNAO1	P09471	7	24	371
XCT_056	CytB	167	$	NSFL1C	NSFL1C	Q9UNZ2	9	36	566
XCT_057	CytB	147	/	ALDH6A1 / IGHG1	ALDH6A1	Q02252	2	2	78
					IGHG1	P01857	3	11	76
XCT_058	CytB	146	$	ATP5A1	ATP5A1	P25705	8	17	455
XCT_059	CytB	145	$	ALDH6A1	ALDH6A1	Q02252	8	18	323
XCT_060	CytB	144	*	UGP2	UGP2	Q16851	9	20	366
					NAMPT	P43490	5	9	198
					DNPEP	P51649	3	7	115
XCT_061	CytA	157	$	ACTR3	ACTR3	P61158	8	20	335
XCT_062	CytB	138	*	GC	SELENBP1	Q13228	5	11	202
					GC	P02774	5	10	175
					CNDP2	Q96KP4	5	15	152
					HARS	P12081	5	9	148
XCT_063	CytB	137	*	GC	GC	P02774	5	10	208
					TUBA4A	P68366	5	9	194
XCT_064	CytB	211	$	TPPP	TPPP	O94811	3	16	205
XCT_065	CytA	204	$	CDK5	CDK5	Q00535	8	28	277
XCT_066	CytB	177	*	HP	HP	P00738	7	18	345
					UBFD1	O14562	3	13	156
XCT_067	CytB	179	$	SERPINB9	SERPINB9	P50453	2	6	105
XCT_068	CytB	195	*	NAPB	NAPB	Q9H115	8	32	503
					NAPA	P54920	5	20	245
XCT_069	CytA	172	*	CKB	CKB	P12277	4	16	249
					SH3GL3	Q99963	4	14	231
					HP	P00738	5	11	209
					ACTB or ACTG1	P60709 or P63261	4	12	150
					ACTA2	P62736	5	17	125
					NDRG2	Q9UN36	2	6	110
					GFAP	P14136	2	5	102
XCT_070	CytB	128	$	DPYSL5	DPYSL5	Q9BPU6	13	28	474
XCT_071	CytB	29	$	KIF5C	KIF5C	O60282	13	16	641
XCT_072	P2	45	*	ARF3	ARF3 or ARF1	P61204 or P84077	6	35	324
					CFL1	P23528	2	15	90
					ARF4	P18085	2	14	89
XCT_073	P2	44	/	ARF3 or ARF1	ARF3 or ARF1	P61204 or P84077	4	26	227
					ARPC5L	Q9BPX5	3	21	164
XCT_074	P2	18	/	TUBA1A / TUBA1B	TUBA1A	Q71U36	12	35	697
					TUBA1B	P68363	12	35	657
					TUBA4A	P68366	11	31	532
XCT_075	P2	26	*	GFAP	GFAP	P14136	10	25	482
					TUBA1B	P68363	5	18	235
					TUBA4A	P68366	4	16	174
					ALB	P02768	3	4	113
XCT_076	P2	27	$	GFAP	GFAP	P14136	8	20	471
XCT_077	P2	23	*	GFAP	GFAP	P14136	20	55	1057
					ACTG	P63261	7	24	329
XCT_078	P2	43	$	CRYAB	CRYAB	P02511	4	22	189
XCT_079	P2	36	$	CA2	CA2	P00918	6	22	227
XCT_080	CytB	153	$	GFAP	GFAP	P14136	19	46	846
					ACTB or ACTG1	P60709 or P63261	8	25	249
